# Supplementary material for: The inflammatory path toward type 1 diabetes begins during pregnancy
Source: Nat Commun. 2026 Jan 7;17:979. doi: 10.1038/s41467-025-67712-6 (PMC12847856; doi:10.1038/s41467-025-67712-6)
Supplement: Supplementary file 2 — Supplementary Data 1 [file 41467_2025_67712_MOESM2_ESM.xlsx]

## Sheet: Supplementary Data 1
Supplementary Data 1. Population characteristics in the ABIS cohort, grouped by future T1D status and controls. P-values indicate two-sided chi-square tests, with sample sizes listed for each variable. Only factors from the prenatal and birth questionnaires are included.
			Control		T1D
Variable	Attribute	Total N	n	%	n	%	Chi-square	df	p
The birth ends with a caesarean section	no	15711	14025	0.902335	142	0.845238	6.11441	1	0.013
	yes		1518	0.0976645	26	0.154762
Newborn baby lying on a newborn ward, pediatric clinic?	yes	15068	1419	0.095203	24	0.147239	5.0418	1	0.025
	no		13486	0.904797	139	0.852761
Health status mother, do you consider you to be completely healthy?	yes	15304	14619	0.965588	154	0.939024	9.00236	2	0.0110959
	no		394	0.0260238	10	0.0609756
	do not know		127	0.00838838	0	0
Did you use psychotropics during your pregnancy	yes	13805	121	0.00885863	5	0.0342466	10.4274	2	0.00544147
	no		13525	0.99019	141	0.965753
	do knot know		13	0.000951753	0	0
Inheritance, gestational diabetes mother	no	15711	15363	0.988419	166	0.988095	0.00152365	1	0.969
	yes		180	0.0115808	2	0.0119048
Inheritance, gestational diabetes grandmother or grandmother	no	15711	15371	0.988934	166	0.988095	0.0106741	1	0.918
	yes		172	0.0110661	2	0.0119048
Inheritance, T1D dad	no	15711	15377	0.98932	155	0.922619	65.6494	1	<.001
	yes		166	0.01068	13	0.077381
Inheritance, T1D mom	no	15711	15437	0.99318	156	0.928571	93.0721	1	<.001
	yes		106	0.00681979	12	0.0714286
Inheritance, T1D siblings	no	15711	15444	0.993631	163	0.970238	13.8308	1	<.001
	yes		99	0.00636943	5	0.0297619
Inheritance, T1D grandparents	no	15711	14162	0.91115	144	0.857143	5.95321	1	0.015
	yes		1381	0.0888503	24	0.142857
Inheritance, TD2 mom	no	15711	15464	0.994917	163	0.970238	19.0351	1	<.001
	yes		79	0.00508267	5	0.0297619
Inheritance, TD2 dad	no	15711	15442	0.993502	167	0.994048	0.00767387	1	0.93
	yes		101	0.0064981	1	0.00595238
Inheritance, TD2 grandparents	no	15711	13274	0.854018	136	0.809524	2.63213	1	0.104721
	yes		2269	0.145982	32	0.190476
Mother has asthma	no	15711	14684	0.944734	157	0.934524	0.33123	1	0.564935
	yes		859	0.055266	11	0.0654762
Father had asthma	no	15711	14788	0.951425	158	0.940476	0.430132	1	0.511924
	yes		755	0.0485749	10	0.0595238
Siblings have asthma	no	15709	14871	0.956765	160	0.952381	0.0818	2	0.775
	yes		670	0.0431062	8	0.047619
Other close relatives with asthma	no	15711	13062	0.840378	129	0.767857	6.49081	1	0.011
	yes		2481	0.159622	39	0.232143
Was the mother born in Sweden?	yes	15356	14167	0.93253	162	0.987805	7.94331	1	0.005
	no		1025	0.0674697	2	0.0121951
Did the mother get anaesthesia during the pregnancy (not while giving birth)?	yes	15145	153	0.0102109	5	0.0310559	6.75585	2	0.034
	no		14826	0.989455	156	0.968944
	do not know		5	0.000333689	0	0
Did the mother use antibiotics during pregnancy?	yes	14352	2851	0.200775	41	0.269737	4.8037	2	0.091
	no		11294	0.795352	110	0.723684
	do not know		55	0.00387324	1	0.00657895
Did the mother smoke during pregnancy?	no	15310	13461	0.888691	149	0.91411	1.05565	1	0.30421
	yes		1686	0.111309	14	0.0858896
Education of mother baseline	low	15306	1298	0.0857218	16	0.097561	5.65927	2	0.0590343
	medium		9019	0.595628	110	0.670732
	high		4825	0.31865	38	0.231707
Education of father baseline	low	15079	2016	0.135157	31	0.190184	4.35763	2	0.113176
	medium		9224	0.618396	92	0.564417
	high		3676	0.246447	40	0.245399
Severe life event during pregnancy	yes	15260	1411	0.0934623	16	0.0981595	0.0419736	1	0.83767
	no		13686	0.906538	147	0.90184
How often did the mother eat fried potatoes during pregnancy?	every day	15236	21	0.00139331	1	0.00609756	10.3584	3	0.016
	3-5 times/week		375	0.0248806	5	0.0304878
	1-2 times/week		4779	0.317078	35	0.213415
	more seldom than 1-2 times /week		9897	0.656648	123	0.75
The number of slices of bread did the mother eat each day during pregnancy?	1-2 slices	15254	3891	0.257853	41	0.25	2.29265	3	0.514
	3-5 slices		10116	0.670378	107	0.652439
	6-9 slices		1050	0.0695825	16	0.097561
	> 10 or more		33	0.00218688	0	0
How much milk products did the mother drink or eat every day during pregnancy?	nothing	15278	264	0.0174672	4	0.0243902	0.677137	3	0.878568
	1-2 dl		4416	0.292179	45	0.27439
	3-10 dl		9664	0.639407	107	0.652439
	more than 1 litre		770	0.0509461	8	0.0487805
How often did the mother eat chocolate bars/chocolate candy during pregnancy?	every day	15254	806	0.0534093	2	0.0122699	5.97783	3	0.112694
	3-5 times/week		3311	0.219402	41	0.251534
	1-2 times/week		6291	0.416871	70	0.429448
	more seldom than 1-2 times /week		4683	0.310317	50	0.306748
How often did the mother eat other sweets during pregnancy?	every day	15242	850	0.0563735	5	0.0304878	3.09432	3	0.377311
	3-5 times/week		3146	0.208648	40	0.243902
	1-2 times/week		7004	0.464518	73	0.445122
	more seldom than 1-2 times /week		4078	0.27046	46	0.280488
How often did the mother eat vegetables during pregnancy?	every day	15289	8339	0.551339	91	0.554878	0.488383	3	0.921436
	3-5 times/week		4663	0.308298	51	0.310976
	1-2 times/week		1670	0.110413	16	0.097561
	more seldom than 1-2 times /week		453	0.0299504	6	0.0365854
How often did the mother eat potatoes during pregnancy?	every day	15237	2673	0.177337	36	0.219512	2.41115	3	0.491563
	3-5 times/week		8595	0.570225	86	0.52439
	1-2 times/week		3343	0.221787	36	0.219512
	more seldom than 1-2 times /week		462	0.0306508	6	0.0365854
How often did the mother eat lake fish during pregnancy?	every day	15027	5	0.000336315	0	0	0.55211	3	0.907
	3-5 times/week		24	0.00161431	0	0
	1-2 times/week		210	0.0141252	3	0.01875
	more seldom than 1-2 times /week		14628	0.983924	157	0.98125
How often did the mother eat Baltic fish during pregnancy?	every day	14995	3	0.000202224	0	0	0.652282	3	0.884
	3-5 times/week		13	0.000876306	0	0
	1-2 times/week		915	0.0616785	12	0.075
	more seldom than 1-2 times /week		13904	0.937243	148	0.925
How often did the mother eat other fish during pregnancy?	every day	15087	9	0.000602975	0	0	4.14052	3	0.247
	3-5 times/week		89	0.00596275	0	0
	1-2 times/week		3747	0.251038	31	0.192547
	more seldom than 1-2 times /week		11081	0.742396	130	0.807453
How often did the mother eat eggs during pregnancy?	every day	15213	154	0.0102326	1	0.00613497	4.49683	3	0.212573
	3-5 times/week		1029	0.0683721	5	0.0306748
	1-2 times/week		6853	0.455349	73	0.447853
	more seldom than 1-2 times /week		7014	0.466047	84	0.515337
How often did the mother eat venison during pregnancy?	every day	15085	13	0.00087108	0	0	1.4233	3	0.7
	3-5 times/week		134	0.00897883	2	0.0124224
	1-2 times/week		833	0.0558161	12	0.0745342
	more seldom than 1-2 times /week		13944	0.934334	147	0.913043
How often did the mother eat beef during pregnancy?	every day	15187	69	0.00459265	0	0	3.40523	3	0.333
	3-5 times/week		1617	0.107628	18	0.110429
	1-2 times/week		7943	0.528687	96	0.588957
	more seldom than 1-2 times /week		5395	0.359092	49	0.300613
How often did the mother eat pork during pregnancy?	every day	15163	342	0.0228	1	0.00613497	3.71089	3	0.294422
	3-5 times/week		6170	0.411333	67	0.411043
	1-2 times/week		7616	0.507733	89	0.546012
	more seldom than 1-2 times /week		872	0.0581333	6	0.0368098
How often did the mother eat mushrooms during pregnancy?	every day	15139	5	0.000333778	0	0	0.957317	3	0.812
	3-5 times/week		66	0.00440587	1	0.00628931
	1-2 times/week		693	0.0462617	5	0.0314465
	more seldom than 1-2 times /week		14216	0.948999	153	0.962264
How often did the mother eat whipped cream during pregnancy?	every day	15234	145	0.00962113	3	0.0184049	6.13285	3	0.105323
	3-5 times/week		1813	0.120297	14	0.0858896
	1-2 times/week		6701	0.444629	64	0.392638
	more seldom than 1-2 times /week		6412	0.425453	82	0.503067
How often did the mother eat chips during pregnancy?	every day	15238	23	0.0015257	0	0	0.917174	3	0.821
	3-5 times/week		244	0.0161857	2	0.0122699
	1-2 times/week		3195	0.21194	31	0.190184
	more seldom than 1-2 times /week		11613	0.770348	130	0.797546
How often did the mother eat coffee bread during pregnancy?	every day	15284	1530	0.10119	18	0.109756	0.181645	3	0.980497
	3-5 times/week		4167	0.275595	46	0.280488
	1-2 times/week		5773	0.381812	61	0.371951
	more seldom than 1-2 times /week		3650	0.241402	39	0.237805
Did the mother have stomach flu during pregnancy?	yes	15189	5055	0.336439	67	0.408537	4.30089	2	0.116432
	no		9621	0.640333	95	0.579268
	do not know		349	0.023228	2	0.0121951
Did the mother have another infection during pregnancy?	yes	15001	4276	0.288101	52	0.327044	1.16268	2	0.559149
	no		10266	0.691686	104	0.654088
	do not know		300	0.0202129	3	0.0188679
