# Supplementary material for: The inflammatory path toward type 1 diabetes begins during pregnancy
Source: Nat Commun. 2026 Jan 7;17:979. doi: 10.1038/s41467-025-67712-6 (PMC12847856; doi:10.1038/s41467-025-67712-6)
Supplement: Supplementary file 3 — Supplementary Data 2 [file 41467_2025_67712_MOESM3_ESM.xlsx]

## Sheet: Suppl Data 2
Supplementary Data 2. Pre- and perinatal characteristics in future T1D cases and controls. P-values for case-control comparisons were based on chi-square tests or means tests assuming unequal variances and are not corrected for multiple comparisons. All tests are two-sided.
		Control (n=286)			Future T1D (n=146)
		Count	Column N %	Mean ±SD (SEM)	Count	Column N %	Mean ±SD (SEM)	p-value
Biological Sex	Male	139	0.486014		81	0.554795		0.176165
	Female	147	0.513986		65	0.445205
Delivery mode	Vaginal	223	0.805054		112	0.794326		0.384031
	Cesarean	31	0.111913		21	0.148936
	Other problem	23	0.0830325		8	0.0567376
Birth term	preterm	8	0.0283688		6	0.0413793		0.475
	in term	274	0.971631		139	0.958621
Gestional age (weeks)	Extremely to very preterm (<32)	0	0		0	0		0.786
	Moderate to late preterm (32-36)	7	0.0250896		4	0.0283688
	Early term (37-38)	38	0.136201		25	0.177305
	Full term (39-40)	136	0.487455		67	0.475177
	Late term (41)	56	0.200717		28	0.198582
	Post-term (42+)	42	0.150538		17	0.120567
Birth weight (divided)	575-900 gram	0	0		0	0		0.669
	1030-1995 gram	0	0		2	0.0138889
	2000-2500 gram	5	0.0177305		2	0.0138889
	2505-2995 gram	27	0.0957447		15	0.104167
	3000-3500 gram	84	0.297872		42	0.291667
	3505-3995 gram	106	0.375887		52	0.361111
	4000-4495 gram	45	0.159574		24	0.166667
	4500-4995 gram	13	0.0460993		5	0.0347222
	5000-6965 gram	2	0.0070922		2	0.0138889
Newborn in a ward or pediatric clinic?	yes	18	0.0664207		20	0.138889		.015*
	no	253	0.933579		124	0.861111
Inheritance, T1D (family)	no	256	0.895		103	0.705		<.001*
	yes	30	0.105		43	0.295
	T1D (mother)	2	0.00699301		10	0.0684932		<.001*
	T1D (father)	6	0.020979		12	0.0821918		.003*
	T1D (siblings)	0	0		4	0.0273973		.005*
	T1D (grandparents)	23	0.0804196		23	0.157534		.014*
Did the mother have any infectious diseases during pregnancy?	yes	76	0.278388		34	0.242857		0.678
	no	194	0.710623		105	0.75
	do not know	3	0.010989		1	0.00714286
Did the mother use antibiotics during pregnancy?	yes	61	0.233716		33	0.242647		0.98
	no	198	0.758621		102	0.75
	do not know	2	0.00766284		1	0.00735294
Did the mother smoke during pregnancy?	no	246	0.888087		131	0.916084		0.369773
	yes	31	0.111913		12	0.0839161
If yes, how many cigarettes per day?	1-5 cigarettes/day	15	0.535714		5	0.416667		0.425
	6-10 cigarettes/day	7	0.25		6	0.5
	10-15 cigarettes/day	5	0.178571		1	0.0833333
	16 or more cigarettes/day	1	0.0357143		0	0
Vulnerability index (4-grade)	0	123	0.464151		70	0.492958		0.290005
	1	86	0.324528		52	0.366197
	2	33	0.124528		14	0.0985915
	3	23	0.0867925		6	0.0422535
Education of the mother (baseline)	low	14	0.0507246		13	0.0902778		0.0931735
	medium	170	0.615942		95	0.659722
	high	92	0.333333		36	0.25
Education of the father (baseline)	low	37	0.137037		25	0.174825		0.331661
	medium	169	0.625926		79	0.552448
	high	64	0.237037		39	0.272727
Severe life event during pregnancy?	yes	19	0.0690909		14	0.0972222		0.309963
	no	256	0.930909		130	0.902778
Did the mother have stomach flu during pregnancy?	yes	95	0.345455		56	0.388889		0.521
	no	178	0.647273		86	0.597222
	do not know	2	0.00727273		2	0.0138889
Did the mother have another infection during pregnancy?	yes	83	0.304029		46	0.330935		0.85601
	no	184	0.673993		90	0.647482
	do not know	6	0.021978		3	0.0215827
Smoking by the mother 3 months prior pregnancy	do not smoke	51	0.894737		13	0.764706		0.235
	smoke 1-9 cigarettes /day	1	0.0175439		0	0
	smoke 10 or more/day	5	0.0877193		4	0.235294
Smoking by the mother during 30-32 pregnancy weeks	do not smoke	59	0.936508		38	0.95		0.476
	1-9 cig/day	2	0.031746		2	0.05
	10 or more cig/day	2	0.031746		0	0
Mother during pregnancy: index of long chain omega3 intake based on fish intake	Seldom	187	0.68		104	0.732394		0.292
	1-2 times/week	85	0.309091		38	0.267606
	3-5 times/week or more	3	0.0109091		0	0
Mother during pregnancy: index of long chain omega3 intake based on fish intake	Seldom	187	0.68		104	0.732394		0.482
	1-2 times/week	85	0.309091		38	0.267606
	3-5 times/week	2	0.00727273		0	0
	daily or almost daily	1	0.00363636		0	0
Age of the mother when the child was born in years				29.8 ±4.4 (0.3)			29.2 ±4.5 (0.4)	0.136
Age of the father when the child was born in years				32.0 ±5.0 (0.3)			32.0 ±5.3 (0.4)	0.968
Weight group of mother (pre-pregnancy)	Not overweight/obese	155	0.589354		74	0.540146		0.180815
	Overweight	68	0.258555		47	0.343066
	Obese	40	0.152091		16	0.116788
Weight group of mother (end of pregnancy)	BMI <30	72	0.493151		41	0.546667		0.451
	BMI => 30	74	0.506849		34	0.453333
BMI of mother (pre-pregnancy)				24.9 ±4.8 (0.3)			24.9 ±4.3 (0.4)	0.959
BMI of mother (end of pregnancy)				30.4 ±5.2 (0.4)			29.5 ±4.6 (0.5)	0.156
