# Supplementary material for: The inflammatory path toward type 1 diabetes begins during pregnancy
Source: Nat Commun. 2026 Jan 7;17:979. doi: 10.1038/s41467-025-67712-6 (PMC12847856; doi:10.1038/s41467-025-67712-6)
Supplement: Supplementary file 4 — Supplementary Data 3 [file 41467_2025_67712_MOESM4_ESM.xlsx]

## Sheet: Suppl Data 3
Supplementary Data 3. Characteristic differences between ABIS participants included in the Olink analysis and the remainder of the cohort. Chi-square tests were used to compare birth characteristics, and all tests are two-sided.
		Controls					Future T1D
		The Rest of ABIS		Olink Analysis			The Rest of ABIS		Olink Analysis
		Count (Mean)	Column N % (Std Dev)	Count (Mean)	Column N % (Std Dev)	p	Count (Mean)	Column N % (Std Dev)	Count (Mean)	Column N % (Std Dev)	p
Gender	boys	7889	0.52107	503	0.475425	0.004	12	0.571429	81	0.554795	0.886
	girls	7251	0.47893	555	0.524575		9	0.428571	65	0.445205
Week of delivery		39.6905	1.76061	39.7507	1.68153	NS	38.4	3.10178	39.6667	1.63736	0.005
Size for gestational age:	small	272	0.018834	19	0.018664	0.442	0	0	2	0.0142857	0.339
	appropriate	13489	0.934012	942	0.925344		17	0.894737	133	0.95
	large	681	0.0471541	57	0.0559921		2	0.105263	5	0.0357143
C-section	no	12915	0.880848	920	0.894072	0.204	15	0.789474	120	0.851064	0.488
	yes	1747	0.119152	109	0.105928		4	0.210526	21	0.148936
Vulnindex7	0	5830	0.412218	405	0.409091	0.155	6	0.333333	70	0.492958	0.653
	1	5450	0.38535	362	0.365657		8	0.444444	52	0.366197
	2	1937	0.136958	151	0.152525		3	0.166667	14	0.0985915
	3	604	0.0427066	53	0.0535354		1	0.0555556	4	0.028169
	4	226	0.0159796	14	0.0141414		0	0	2	0.0140845
	5	78	0.0055151	2	0.0020202		0	0	0	0
	6	15	0.0010606	3	0.0030303		0	0	0	0
	7	3	0.000212119	0	0		0	0	0	0
Vulnindex4	0	5830	0.412218	405	0.409091	0.345	6	0.333333	70	0.492958	0.598
	1	5450	0.38535	362	0.365657		8	0.444444	52	0.366197
	2	1937	0.136958	151	0.152525		3	0.166667	14	0.0985915
	3	926	0.0654741	72	0.0727273		1	0.0555556	6	0.0422535
education mother baseline	low	1274	0.0862209	89	0.0861568	0.496	2	0.105263	13	0.0902778	0.374
	medium	8783	0.59441	632	0.61181		15	0.789474	95	0.659722
	high	4719	0.319369	312	0.302033		2	0.105263	36	0.25
education father baseline	low	1965	0.135005	147	0.144685	0.319	5	0.263158	25	0.174825	0.105
	medium	8996	0.618069	638	0.627953		13	0.684211	79	0.552448
	high	3594	0.246925	231	0.227362		1	0.0526316	39	0.272727
