# Supplementary material for: The inflammatory path toward type 1 diabetes begins during pregnancy
Source: Nat Commun. 2026 Jan 7;17:979. doi: 10.1038/s41467-025-67712-6 (PMC12847856; doi:10.1038/s41467-025-67712-6)
Supplement: Supplementary file 5 — Supplementary Data 4 [file 41467_2025_67712_MOESM5_ESM.xlsx]

## Sheet: Suppl Data 4
Supplementary Data 4. Mean normalized protein expression (NPX) values for proteins measured by Olink assays, stratified by T1D group status.
Assay	Mean NPX (Control)	Mean NPX (T1D)	n (Control)	n (T1D)
ACTN4	0.14178	0.322037	248	146
ADA	0.120362	-0.359121	248	146
ADAM23	-0.037954	-0.177095	248	146
ADGRE2	-0.0167113	0.0650342	248	146
AGER	-0.0266016	0.0432247	248	146
AGRN	-0.0444242	-0.0146685	248	146
AGRP	-0.0153629	-0.118632	248	146
ALDH3A1	0.427504	0.051074	248	146
AMBN	-0.0492246	-0.0693829	248	146
AMN	0.0655911	-0.0783438	248	146
ANGPT1	-0.0266415	-0.0884438	248	146
ANGPTL2	0.00204355	0.0308651	248	146
ANGPTL4	0.100038	-0.0646747	248	146
ANXA11	-0.00384032	-0.0315295	248	146
AOC1	0.220692	0.430177	248	146
ARHGEF12	0.144711	-0.104607	248	146
ARNT	0.271772	0.50113	248	146
ARTN	0.0744653	0.0427315	248	146
ATP5IF1	0.154688	-0.0401664	248	146
AXIN1	0.0828875	-0.186208	248	146
B4GALT1	-0.0314161	-0.0945603	248	146
BACH1	0.16391	0.0797623	248	146
BANK1	0.117774	-0.00707671	248	146
BCL2L11	NA	NA	248	146
BCR	0.372437	0.0512575	248	146
BID	NA	NA	248	146
BSG	-0.0163246	-0.00526438	248	146
BTN2A1	-0.0056246	0.00740411	248	146
BTN3A2	-0.0414105	-0.177729	248	146
C1QA	0.00373145	0.0483973	248	146
CASP2	0.119351	-0.239125	248	146
CCL11	-0.0257738	-0.0785247	248	146
CCL13	-0.0453766	-0.018139	248	146
CCL17	-0.00584395	-0.0969658	248	146
CCL20	0.239985	0.350731	248	146
CCL21	-0.0199379	-0.0153733	248	146
CCL22	0.00435927	-0.070587	248	146
CCL23	0.0019125	-0.0366575	248	146
CCL24	0.151814	0.11263	248	146
CCL25	-0.0591669	-0.113039	248	146
CCL26	0.0234907	-0.052313	248	146
CCL28	0.0193984	-0.182924	248	146
CCL3	0.00284073	0.141228	248	146
CCL4	-0.0193645	0.127605	248	146
CCL7	0.338735	-0.0545705	248	146
CCN2	0.00544476	-0.0297404	248	146
CD160	-0.0200859	-0.0894479	248	146
CD200	-0.0161359	0.00948767	248	146
CD200R1	-0.00673065	-0.032437	248	146
CD22	0.0147859	0.0112199	248	146
CD244	0.00202984	-0.0316226	248	146
CD276	-0.0559435	-0.0581637	248	146
CD4	-0.0208488	-0.0296575	248	146
CD40	0.0262956	-0.0481514	248	146
CD40LG	-0.0491476	-0.356357	248	146
CD48	0.00278427	0.038739	248	146
CD58	-0.00787097	0.0156644	248	146
CD6	-0.00339032	-0.116775	248	146
CD70	-0.032354	-0.0388267	248	146
CD79B	0.0167085	-0.0677877	248	146
CD83	0.00819758	-0.0325836	248	146
CD84	-0.00697258	-0.14754	248	146
CDON	-0.0398129	-0.109783	248	146
CDSN	0.00268226	-0.14319	248	146
CEACAM21	0.516617	0.524268	248	146
CEP164	0.250952	0.222362	248	146
CHRDL1	-0.0247794	-0.0312048	248	146
CKAP4	0.00378387	-0.0279651	248	146
CKMT1A_CKMT1B	-0.0126435	-0.234386	248	146
CLEC4A	0.0332782	-0.12155	248	146
CLEC4C	-0.00472742	-0.113378	248	146
CLEC4D	0.00851331	-0.00773425	248	146
CLEC4G	-0.0151125	-0.0526507	248	146
CLEC7A	-0.113728	-0.0707692	248	146
CLIP2	0.116062	-0.0961521	248	146
CLSTN2	-0.0168379	-0.0823781	248	146
CNTNAP2	-0.0115911	-0.0170678	248	146
COL9A1	0.00372903	-0.0294445	248	146
COLEC12	-0.0134669	0.00350685	248	146
CRELD2	-0.0157722	0.00969658	248	146
CRHBP	-0.000628226	-0.06595	248	146
CRIM1	0.0532294	0.00983904	248	146
CRKL	0.0195113	-0.263338	248	146
CRLF1	0.00638508	-0.134501	248	146
CSF1	0.0134202	-0.0172993	248	146
CSF3	0.317641	0.335989	248	146
CST7	0.0950653	-0.107617	248	146
CTRC	0.0639774	0.0973	248	146
CTSC	-0.0695137	0.142214	248	146
CTSO	0.0225472	-0.0767603	248	146
CXADR	-0.0424762	-0.111264	248	146
CXCL1	0.0486371	0.0648575	248	146
CXCL10	0.0640532	0.0471377	248	146
CXCL12	-0.113571	-0.0759486	248	146
CXCL14	-0.0354363	0.0606897	248	146
CXCL17	0.0695218	-0.070039	248	146
CXCL3	0.0939875	0.103466	248	146
CXCL6	0.0410552	-0.0140555	248	146
CXCL9	0.0166552	0.116611	248	146
DAG1	-0.00295444	-0.0725308	248	146
DAPP1	0.174437	0.0513192	248	146
DBNL	0.0600843	-0.223536	248	146
DECR1	0.234022	-0.0878541	248	146
DFFA	0.153572	-0.00366781	248	146
DGKZ	0.0687427	-0.0531007	248	146
DNAJA2	-0.0300254	-0.213177	248	146
DNER	-0.0254625	-0.0455692	248	146
DNPH1	0.0955411	0.0350103	248	146
DPP10	-0.019098	-0.0261438	248	146
EDAR	0.0544435	-0.180764	248	146
EGF	-0.0273403	-0.252408	248	146
EGLN1	0.31127	0.0106692	248	146
EIF4G1	-0.0389355	-0.100864	248	146
EIF5A	0.035119	0.108245	248	146
ENAH	0.10528	-0.141992	248	146
ENPP5	-0.0911452	-0.107987	248	146
ENPP7	-0.037702	0.0166986	248	146
EPCAM	0.0114565	0.0170726	248	146
EPHA1	0.00437137	-0.0183863	248	146
EPO	0.189846	0.351021	248	146
ERBB3	0.00959153	0.00701164	248	146
ESM1	-0.0471633	-0.026174	248	146
F2R	0.0235956	-0.0261795	248	146
FABP1	0.196068	0.0126274	248	146
FABP9	0.113547	0.0815527	248	146
FASLG	-0.0224629	-0.00926301	248	146
FCAR	0.111165	0.0138253	248	146
FCRL2	0.0308488	0.0348877	248	146
FCRL3	-0.190845	-0.14546	248	146
FCRL6	-0.012675	-0.0450726	248	146
FGF19	0.00183548	-0.0237116	248	146
FGF2	0.216982	0.0575596	248	146
FGF5	-0.00648871	-0.0815384	248	146
FIS1	0.091644	-0.036061	248	146
FKBP1B	0.110066	-0.0988363	248	146
FLT3LG	0.0085379	-0.00156918	248	146
FOXO1	0.352311	-0.0426849	248	146
FST	0.00709274	0.035889	248	146
FSTL3	0.0122895	-0.0105144	248	146
FXYD5	0.0644895	0.00789589	248	146
GAL	-0.0802996	-0.0260521	248	146
GALNT3	-0.0122246	0.0344616	248	146
GBP2	0.292473	0.246947	248	146
GLOD4	0.0443222	-0.022513	248	146
GMPR	0.130588	-0.0535932	248	146
GOPC	0.119685	0.100598	248	146
GZMA	0.0461629	0.0353658	248	146
GZMB	NA	NA	248	146
HCLS1	0.0302375	-0.0362973	248	146
HEXIM1	0.0582056	0.0689219	248	146
HGF	0.0434089	-0.0463795	248	146
HLA-DRA	-0.0987742	0.711264	248	146
HLA-E	0.0326226	-0.0220767	248	146
HPCAL1	0.0952419	-0.0386795	248	146
HSD11B1	0.0342552	0.00667877	248	146
HSPA1A	0.177628	0.244088	248	146
ICA1	0.270716	0.108601	248	146
ICAM4	-0.073829	-0.0910979	248	146
IDS	0.0594181	0.358771	248	146
IFNG	-0.224571	-0.124501	248	146
IFNGR1	0.000525806	0.0112486	248	146
IFNLR1	-0.0231456	-0.0406411	248	146
IKBKG	0.022731	-0.152679	248	146
IL10	0.10929	0.221539	248	146
IL10RA	0.044371	0.0189781	248	146
IL10RB	-0.00317339	0.00916849	248	146
IL11	0.12801	-0.0405205	248	146
IL12B	-0.037754	0.0052911	248	146
IL12RB1	-0.0570137	-0.00386712	248	146
IL13	-0.0915613	-0.00263493	248	146
IL15	0.050394	-0.0313952	248	146
IL15RA	-0.0496165	-0.0139582	248	146
IL16	0.0937871	0.0387616	248	146
IL17A	-0.112423	-0.00655068	248	146
IL17C	0.202531	-0.166397	248	146
IL17D	0.00724879	-0.0918	248	146
IL17F	0.000917742	0.00208699	248	146
IL17RB	0.00593065	-0.0169623	248	146
IL18	0.0408286	-0.00984589	248	146
IL18R1	0.0109105	0.0146671	248	146
IL1A	0.249184	0.277839	248	146
IL1B	0.284049	0.176991	248	146
IL1R2	-0.0366665	0.00987466	248	146
IL1RL2	0.00511734	0.0129007	248	146
IL1RN	0.199978	0.197064	248	146
IL2	-0.103083	-0.129211	248	146
IL20	-0.029202	0.013713	248	146
IL20RA	0.0508173	-0.0932103	248	146
IL22RA1	0.00108468	0.0288178	248	146
IL24	-0.0506476	-0.0383377	248	146
IL2RB	-0.0428815	-0.00495548	248	146
IL32	-0.039825	-0.00561986	248	146
IL33	0.0884496	0.22144	248	146
IL3RA	0.042621	-0.0152233	248	146
IL4	-0.425965	-0.705626	248	146
IL4R	0.0220391	-0.0861342	248	146
IL5	-0.747156	-0.598936	248	146
IL5RA	0.0082004	-0.0545699	248	146
IL7	-0.0113528	-0.0655534	248	146
IRAK1	0.085502	-0.10808	248	146
IRAK4	0.12801	0.0971452	248	146
ISM1	-0.0279536	-0.206865	248	146
ITGA11	0.0182718	0.0464993	248	146
ITGA6	0.0753157	-0.0317308	248	146
ITGB6	0.0428423	0.076574	248	146
ITM2A	0.0384565	-0.175962	248	146
JCHAIN	-0.175513	-0.179147	248	146
JUN	0.097381	0.0310247	248	146
KLRB1	-0.00211371	0.0233	248	146
KLRD1	-0.0267746	-0.0187068	248	146
KRT19	0.238533	0.254447	248	146
KYNU	0.0909927	-0.124738	248	146
LAIR1	0.0311718	0.0170712	248	146
LAMA4	0.0489242	-0.162542	248	146
LAMP3	-0.00727258	0.0235966	248	146
LAP3	0.153364	0.375935	248	146
LAT	0.000266129	-0.193036	248	146
LGALS4	0.0347052	0.0563795	248	146
LGALS9	0.0793254	0.0837527	248	146
LGMN	0.0446202	-0.0634247	248	146
LHPP	0.146903	0.156167	248	146
LIFR	0.0146423	-0.00469041	248	146
LILRB4	0.0109137	-0.0798507	248	146
LRRN1	-0.0148556	0.0233973	248	146
LSP1	0.0338488	-0.286069	248	146
LTA	NA	NA	248	146
LTBR	0.00888105	0.00566918	248	146
LTO1	0.0914085	0.0666247	248	146
LY6D	-0.00806331	0.0338603	248	146
LY75	-0.0548234	-0.0397973	248	146
LY9	0.0053129	0.0139774	248	146
MANF	0.0621641	-0.158003	248	146
MAP2K6	0.260875	0.00653699	248	146
MAPK9	0.139129	0.355342	248	146
MATN2	0.0348476	0.00701712	248	146
MEGF10	0.0183532	0.0433397	248	146
MEPE	-0.0342629	-0.274455	248	146
MERTK	0.00713024	0.0163281	248	146
METAP1D	0.208254	-0.0171849	248	146
MGLL	NA	NA	248	146
MGMT	0.0566165	-0.0104993	248	146
MICB_MICA	-0.573944	-0.935472	248	146
MILR1	0.00914637	-0.0547397	248	146
MLN	-0.0596815	-0.261484	248	146
MMP1	-0.0971444	-0.130483	248	146
MMP10	0.0841972	0.0308897	248	146
MPIG6B	-0.075781	-0.285166	248	146
MVK	0.287855	0.114677	248	146
MYO9B	0.115695	-0.0957329	248	146
MZB1	0.0580379	0.0653425	248	146
NBN	0.161658	0.0413747	248	146
NCF2	0.346831	0.0792089	248	146
NCK2	0.120248	0.0293781	248	146
NCLN	0.11621	0.105451	248	146
NCR1	-0.0423657	-0.0382966	248	146
NELL2	-0.0187786	-0.0162637	248	146
NFASC	-0.0185431	0.0112007	248	146
NFATC1	0.106125	-0.0521473	248	146
NFATC3	0.085248	0.0613212	248	146
NME3	0.0137202	-0.046626	248	146
NPPC	0.276152	-0.295782	248	146
NRTN	-0.0927984	-0.080661	248	146
NT5C3A	0.0615173	-0.040411	248	146
NTF3	0.0844629	-0.253616	248	146
NUB1	0.296315	0.189339	248	146
NUDC	0.00536855	0.0626438	248	146
OMD	-0.0607782	-0.157728	248	146
OSCAR	-0.0200681	-0.0269692	248	146
OSM	0.108601	-0.0997007	248	146
PADI2	0.0944944	0.132537	248	146
PAPPA	0.380928	0.368453	248	146
PARP1	0.145627	0.095987	248	146
PCDH1	-0.00458952	0.00872123	248	146
PDGFB	-0.0403778	-0.139903	248	146
PDLIM7	0.0234335	-0.434676	248	146
PGF	0.0181706	-0.0119459	248	146
PIK3AP1	0.136587	0.0789445	248	146
PKLR	0.0297661	0.0460514	248	146
PLA2G4A	0.146369	0.0597342	248	146
PLAUR	0.00769677	-0.0792342	248	146
PLXNA4	0.070025	-0.185995	248	146
PNLIPRP2	-1.79761	-1.95909	248	146
PNPT1	0.21915	0.23884	248	146
PON3	-0.0717839	-0.0793055	248	146
PPP1R9B	0.162613	0.0775048	248	146
PRDX3	0.259184	0.12791	248	146
PRDX5	0.0348891	-0.193454	248	146
PREB	0.0458685	0.0160384	248	146
PRELP	0.0537202	-0.0679144	248	146
PRKAB1	0.0848371	-0.0401048	248	146
PRKCQ	0.0755488	-0.0281253	248	146
PROK1	-0.0415819	0.00680616	248	146
PRSS8	-0.0121411	0.0634575	248	146
PSIP1	0.158793	0.0361589	248	146
PSMG3	0.150552	0.0168068	248	146
PSPN	0.0866956	-0.0549562	248	146
PTH1R	0.0136202	-0.151434	248	146
PTPN6	0.244284	0.0681664	248	146
PTPRM	0.0115722	-0.0369979	248	146
PTX3	0.00757379	-0.0247384	248	146
RAB37	0.172847	-0.137748	248	146
RAB6A	-0.0140036	0.0445952	248	146
RABGAP1L	0.204752	0.0511952	248	146
REG4	0.0367113	-0.0184555	248	146
RGS8	0.0148262	0.062939	248	146
ROBO1	-0.0100673	0.0187096	248	146
SAMD9L	0.110499	-0.089424	248	146
SCG3	-0.0345161	-0.119034	248	146
SCGB1A1	-0.084106	0.111076	248	146
SCGB3A2	0.0290577	0.218525	248	146
SCGN	-0.0161323	0.0186486	248	146
SCRN1	0.100543	0.169193	248	146
SELPLG	-0.0183952	0.0178521	248	146
SERPINB8	0.346931	0.111766	248	146
SH2D1A	0.117786	-0.0571514	248	146
SHMT1	0.172571	0.0332904	248	146
SIGLEC1	-0.014252	0.0390322	248	146
SIGLEC10	0.0124601	-0.0349863	248	146
SIRPB1	-0.0334585	0.0565849	248	146
SIT1	0.0969048	-0.178369	248	146
SKAP2	0.0559335	-0.312476	248	146
SLAMF1	-0.120616	-0.134745	248	146
SLAMF7	-0.0421157	-0.0431753	248	146
SLC39A5	-0.0589766	-0.127953	248	146
SMOC2	-0.0330036	-0.0561418	248	146
SMPDL3A	-0.00708065	-0.0652986	248	146
SPINK4	0.0119762	0.0374897	248	146
SPINT2	0.105287	-0.179212	248	146
SPON1	0.0501145	-0.00904795	248	146
SPRY2	-0.036427	-0.260408	248	146
SRPK2	0.282996	0.145732	248	146
STX8	0.0581149	-0.189002	248	146
SULT2A1	0.546476	0.499632	248	146
TANK	0.0522472	0.00928151	248	146
TBC1D5	0.137173	-0.213476	248	146
TFF2	0.1457	0.177363	248	146
TGFA	0.022379	0.0124089	248	146
TGFB1	-0.0170774	0.0206397	248	146
TIMP3	0.134746	-0.737923	248	146
TLR3	-0.176467	-0.119719	248	146
TNFAIP8	0.019969	0.00517534	248	146
TNFRSF11A	-0.0115782	-0.00887877	248	146
TNFRSF11B	0.00216492	0.00513288	248	146
TNFRSF13B	0.0047504	-0.00346575	248	146
TNFRSF13C	0.0232302	-0.0113945	248	146
TNFRSF14	0.00343629	-0.0314534	248	146
TNFRSF4	0.031248	0.00438973	248	146
TNFSF10	-0.00719919	-0.0292192	248	146
TNFSF11	-0.0513633	0.0132048	248	146
TNFSF12	-0.00682258	-0.146372	248	146
TNFSF13	0.0205661	-0.038289	248	146
TPP1	0.0331484	-0.0192171	248	146
TPSAB1	0.015179	-0.0478938	248	146
TPT1	-0.0125504	0.113498	248	146
TRAF2	0.138515	0.0905068	248	146
TREM2	-0.0218831	0.0387555	248	146
TRIM21	0.102971	0.24784	248	146
TRIM5	0.126294	0.00416849	248	146
VASH1	0.209159	0.0955664	248	146
VEGFA	-0.0781137	-0.215312	248	146
VEGFD	-0.020079	0.030376	248	146
WAS	0.117144	-0.0218151	248	146
WFIKKN2	-0.030246	-0.0488363	248	146
WNT9A	0.0133391	-0.0797897	248	146
YTHDF3	0.145073	-0.00102534	248	146
