# Supplementary material for: The inflammatory path toward type 1 diabetes begins during pregnancy
Source: Nat Commun. 2026 Jan 7;17:979. doi: 10.1038/s41467-025-67712-6 (PMC12847856; doi:10.1038/s41467-025-67712-6)
Supplement: Supplementary file 6 — Supplementary Data 5 [file 41467_2025_67712_MOESM6_ESM.xlsx]

## Sheet: Suppl Data 5
Supplementary Data 5. Significant associations between protein levels and T1D status in the ABIS cohort. P-values were corrected for multiple comparisons, and both corrected and uncorrected values are provided. All tests are two-sided.
Assay	OlinkID	UniProt	Panel	estimate	statistic	p.value	conf.low	conf.high	method	alternative	Adjusted_pval
HLA-DRA	OID20520	P01903	Inflammation	-0.839874	8445	8.98455e-19	-1.00719	-0.673963	Wilcoxon rank sum test with continuity correction	two.sided	6.53177e-16
IDS	OID20619	P22304	Inflammation	-0.257248	10258	6.65284e-13	-0.328657	-0.18708	Wilcoxon rank sum test with continuity correction	two.sided	2.41831e-10
TIMP3	OID20684	P35625	Inflammation	0.893693	24543.5	3.67827e-09	0.600979	1.19253	Wilcoxon rank sum test with continuity correction	two.sided	8.91368e-07
CD40LG	OID20616	P29965	Inflammation	0.294394	23847.5	1.43648e-07	0.191781	0.403471	Wilcoxon rank sum test with continuity correction	two.sided	2.6108e-05
MEPE	OID20753	Q9NQ76	Inflammation	0.23192	23426.5	1.08869e-06	0.144206	0.32276	Wilcoxon rank sum test with continuity correction	two.sided	0.000158296
ADA	OID20645	P00813	Inflammation	0.474641	23243.5	2.51064e-06	0.280413	0.666867	Wilcoxon rank sum test with continuity correction	two.sided	0.000298254
NTF3	OID20591	P20783	Inflammation	0.328678	23213.5	2.87177e-06	0.193902	0.467353	Wilcoxon rank sum test with continuity correction	two.sided	0.000298254
CD84	OID20607	Q9UIB8	Inflammation	0.134357	23073	5.33693e-06	0.0768482	0.194601	Wilcoxon rank sum test with continuity correction	two.sided	0.000484994
SPINT2	OID20720	O43291	Inflammation	0.240702	22868.5	1.27841e-05	0.138029	0.345732	Wilcoxon rank sum test with continuity correction	two.sided	0.00103267
PDLIM7	OID20729	Q9NR12	Inflammation	0.480145	22420	7.71945e-05	0.238728	0.708856	Wilcoxon rank sum test with continuity correction	two.sided	0.00561204
LAT	OID20640	O43561	Inflammation	0.20308	22395	8.49294e-05	0.105349	0.302936	Wilcoxon rank sum test with continuity correction	two.sided	0.00561306
LSP1	OID20530	P33241	Inflammation	0.339277	22164	0.000200446	0.165805	0.519376	Wilcoxon rank sum test with continuity correction	two.sided	0.0121437
TBC1D5	OID20521	Q92609	Inflammation	0.374077	22123.5	0.000231997	0.17621	0.563471	Wilcoxon rank sum test with continuity correction	two.sided	0.012974
IL17C	OID20477	Q9P0M4	Inflammation	0.35689	22095	0.000256931	0.169639	0.545888	Wilcoxon rank sum test with continuity correction	two.sided	0.0133421
LAMA4	OID20769	Q16363	Inflammation	0.20741	22057	0.000294099	0.0969811	0.318332	Wilcoxon rank sum test with continuity correction	two.sided	0.0140411
SCGB3A2	OID20723	Q96PL1	Inflammation	-0.193757	14165	0.00030902	-0.298668	-0.0882094	Wilcoxon rank sum test with continuity correction	two.sided	0.0140411
CTSC	OID20679	P53634	Inflammation	-0.194753	14242	0.000404564	-0.299945	-0.0862025	Wilcoxon rank sum test with continuity correction	two.sided	0.0173011
DECR1	OID20579	Q16698	Inflammation	0.325799	21880.5	0.000542645	0.144746	0.51008	Wilcoxon rank sum test with continuity correction	two.sided	0.0219168
PTH1R	OID20571	Q03431	Inflammation	0.166403	21756.5	0.000822264	0.0699371	0.254481	Wilcoxon rank sum test with continuity correction	two.sided	0.0314624
CASP2	OID20555	P42575	Inflammation	0.404154	21729	0.000900178	0.16978	0.633475	Wilcoxon rank sum test with continuity correction	two.sided	0.0327215
OMD	OID20725	Q99983	Inflammation	0.102216	21701.5	0.000984879	0.0426359	0.162341	Wilcoxon rank sum test with continuity correction	two.sided	0.0334931
AXIN1	OID20582	O15169	Inflammation	0.259466	21692.5	0.00101417	0.106148	0.415406	Wilcoxon rank sum test with continuity correction	two.sided	0.0334931
ITM2A	OID20504	O43736	Inflammation	0.183236	21679	0.00105962	0.0720107	0.299074	Wilcoxon rank sum test with continuity correction	two.sided	0.0334931
SPRY2	OID20475	O43597	Inflammation	0.213238	21658	0.00113407	0.0835126	0.345989	Wilcoxon rank sum test with continuity correction	two.sided	0.0343528
SKAP2	OID20761	O75563	Inflammation	0.400388	21637	0.00121333	0.161623	0.638071	Wilcoxon rank sum test with continuity correction	two.sided	0.0352836
CRLF1	OID20699	O75462	Inflammation	0.137526	21624.5	0.0012629	0.0525134	0.222795	Wilcoxon rank sum test with continuity correction	two.sided	0.0353127
PLXNA4	OID20597	Q9HCM2	Inflammation	0.233338	21585	0.00143212	0.0913379	0.381987	Wilcoxon rank sum test with continuity correction	two.sided	0.0385467
STX8	OID20531	Q9UNK0	Inflammation	0.25625	21573.5	0.00148518	0.0951153	0.417456	Wilcoxon rank sum test with continuity correction	two.sided	0.0385467
DBNL	OID20681	Q9UJU6	Inflammation	0.311168	21562.5	0.00153762	0.120369	0.498432	Wilcoxon rank sum test with continuity correction	two.sided	0.0385467
PRDX5	OID20644	P30044	Inflammation	0.247045	21548	0.00160936	0.0947706	0.394473	Wilcoxon rank sum test with continuity correction	two.sided	0.0390001
ARHGEF12	OID20554	Q9NZN5	Inflammation	0.272779	21521.5	0.00174847	0.099531	0.438489	Wilcoxon rank sum test with continuity correction	two.sided	0.0410045
EDAR	OID20525	Q9UNE0	Inflammation	0.258122	21490	0.00192817	0.0945542	0.422366	Wilcoxon rank sum test with continuity correction	two.sided	0.0438057
MPIG6B	OID20779	O95866	Inflammation	0.179651	21414.5	0.00243003	0.0605018	0.299302	Wilcoxon rank sum test with continuity correction	two.sided	0.0535342
CRKL	OID20742	P46109	Inflammation	0.338029	21377	0.0027214	0.119408	0.561374	Wilcoxon rank sum test with continuity correction	two.sided	0.05819
RAB37	OID20425	Q96AX2	Inflammation	0.297005	21298.5	0.00343719	0.100079	0.490391	Wilcoxon rank sum test with continuity correction	two.sided	0.0701302
COL9A1	OID20550	P20849	Inflammation	0.0305277	21295	0.00347275	0.00984072	0.051314	Wilcoxon rank sum test with continuity correction	two.sided	0.0701302
SIT1	OID20462	Q9Y3P8	Inflammation	0.279352	21274.5	0.00368802	0.0883204	0.469699	Wilcoxon rank sum test with continuity correction	two.sided	0.0724646
ADAM23	OID20651	O75077	Inflammation	0.146838	21256.5	0.00388693	0.0457051	0.242182	Wilcoxon rank sum test with continuity correction	two.sided	0.0743632
NPPC	OID20568	P23582	Inflammation	0.569065	21245.5	0.00401325	0.183211	0.932863	Wilcoxon rank sum test with continuity correction	two.sided	0.074811
EGF	OID20698	P01133	Inflammation	0.19017	21214	0.00439582	0.0585813	0.328584	Wilcoxon rank sum test with continuity correction	two.sided	0.0783087
BTN3A2	OID20540	P78410	Inflammation	0.12657	21212	0.0044212	0.0404562	0.213502	Wilcoxon rank sum test with continuity correction	two.sided	0.0783087
ISM1	OID20538	B1AKI9	Inflammation	0.163557	21204	0.00452403	0.0509324	0.277052	Wilcoxon rank sum test with continuity correction	two.sided	0.0783087
MYO9B	OID20451	Q13459	Inflammation	0.222432	21192.5	0.00467563	0.0690019	0.378966	Wilcoxon rank sum test with continuity correction	two.sided	0.0790507
AMN	OID20492	Q9BXJ7	Inflammation	0.160936	21183.5	0.00479747	0.0498375	0.268666	Wilcoxon rank sum test with continuity correction	two.sided	0.0792673
IRAK1	OID20485	P51617	Inflammation	0.193551	21113.5	0.00584757	0.0601152	0.333766	Wilcoxon rank sum test with continuity correction	two.sided	0.0944708
MAP2K6	OID20552	P52564	Inflammation	0.291916	21077.5	0.00646464	0.081909	0.512373	Wilcoxon rank sum test with continuity correction	two.sided	0.102169
ALDH3A1	OID20512	P30838	Inflammation	0.440804	21066.5	0.00666456	0.119765	0.753163	Wilcoxon rank sum test with continuity correction	two.sided	0.103088
FOXO1	OID20515	Q12778	Inflammation	0.437979	21043.5	0.0071006	0.123746	0.755265	Wilcoxon rank sum test with continuity correction	two.sided	0.107544
CDSN	OID20667	Q15517	Inflammation	0.170088	20968.5	0.00870594	0.0428468	0.3	Wilcoxon rank sum test with continuity correction	two.sided	0.129168
KYNU	OID20669	Q16719	Inflammation	0.221339	20921.5	0.00987035	0.0524416	0.391792	Wilcoxon rank sum test with continuity correction	two.sided	0.143515
CKMT1A_CKMT1B	OID20721	P12532	Inflammation	0.200669	20877	0.0110986	0.0449839	0.361175	Wilcoxon rank sum test with continuity correction	two.sided	0.156186
CTSO	OID20660	P43234	Inflammation	0.117968	20874.5	0.0111715	0.0268601	0.210352	Wilcoxon rank sum test with continuity correction	two.sided	0.156186
ANGPTL4	OID20703	Q9BY76	Inflammation	0.181947	20844.5	0.0120797	0.0420629	0.322347	Wilcoxon rank sum test with continuity correction	two.sided	0.165697
IL20RA	OID20422	Q9UHF4	Inflammation	0.118317	20830.5	0.0125255	0.0261155	0.213744	Wilcoxon rank sum test with continuity correction	two.sided	0.16863
CCL7	OID20523	P80098	Inflammation	0.162619	20789.5	0.0139158	0.034191	0.298755	Wilcoxon rank sum test with continuity correction	two.sided	0.183942
MANF	OID20707	P55145	Inflammation	0.256033	20749	0.0154213	0.05196	0.451991	Wilcoxon rank sum test with continuity correction	two.sided	0.194724
NCK2	OID20683	O43639	Inflammation	0.131729	20739	0.0158144	0.0268813	0.234289	Wilcoxon rank sum test with continuity correction	two.sided	0.194724
CLIP2	OID20559	Q9UDT6	Inflammation	0.228585	20734.5	0.0159942	0.0442563	0.417523	Wilcoxon rank sum test with continuity correction	two.sided	0.194724
TNFSF12	OID20624	O43508	Inflammation	0.122708	20732.5	0.0160746	0.0232392	0.223691	Wilcoxon rank sum test with continuity correction	two.sided	0.194724
DGKZ	OID20466	Q13574	Inflammation	0.127204	20728	0.016257	0.021654	0.22736	Wilcoxon rank sum test with continuity correction	two.sided	0.194724
BCR	OID20558	P11274	Inflammation	0.372772	20726	0.0163386	0.0699028	0.668196	Wilcoxon rank sum test with continuity correction	two.sided	0.194724
IL17D	OID20481	Q8TAD2	Inflammation	0.117449	20706	0.0171748	0.0217452	0.212427	Wilcoxon rank sum test with continuity correction	two.sided	0.201389
CXCL17	OID20622	Q6UXB2	Inflammation	0.178043	20662.5	0.0191244	0.0295835	0.329584	Wilcoxon rank sum test with continuity correction	two.sided	0.220689
HPCAL1	OID20615	P37235	Inflammation	0.126973	20629.5	0.0207298	0.0201175	0.235485	Wilcoxon rank sum test with continuity correction	two.sided	0.230291
PLAUR	OID20764	Q03405	Inflammation	0.0777035	20629	0.020755	0.0121327	0.14917	Wilcoxon rank sum test with continuity correction	two.sided	0.230291
VASH1	OID20516	Q7L8A9	Inflammation	0.11748	20626	0.0209067	0.0191672	0.222271	Wilcoxon rank sum test with continuity correction	two.sided	0.230291
DNAJA2	OID20627	O60884	Inflammation	0.180935	20619.5	0.0212389	0.0304278	0.339573	Wilcoxon rank sum test with continuity correction	two.sided	0.230457
ACTN4	OID20435	O43707	Inflammation	-0.197253	15616	0.0226956	-0.373667	-0.0257285	Wilcoxon rank sum test with continuity correction	two.sided	0.242594
ENAH	OID20497	Q8N8S7	Inflammation	0.232718	20586	0.0230247	0.0321835	0.42987	Wilcoxon rank sum test with continuity correction	two.sided	0.242594
SH2D1A	OID20514	O60880	Inflammation	0.185874	20547	0.0252667	0.0232745	0.346888	Wilcoxon rank sum test with continuity correction	two.sided	0.262413
CLEC4A	OID20573	Q9UMR7	Inflammation	0.104	20511.5	0.0274692	0.011245	0.197241	Wilcoxon rank sum test with continuity correction	two.sided	0.281269
PRSS8	OID20763	Q16651	Inflammation	-0.0756949	15715	0.0286814	-0.14658	-0.00785024	Wilcoxon rank sum test with continuity correction	two.sided	0.289602
LILRB4	OID20429	Q8NHJ6	Inflammation	0.0909699	20469	0.0303223	0.00914889	0.173368	Wilcoxon rank sum test with continuity correction	two.sided	0.301977
CCL28	OID20569	Q9NRJ3	Inflammation	0.199296	20451.5	0.0315691	0.0170142	0.37437	Wilcoxon rank sum test with continuity correction	two.sided	0.308986
IL4R	OID20576	P24394	Inflammation	0.11753	20444	0.0321167	0.00974344	0.231348	Wilcoxon rank sum test with continuity correction	two.sided	0.308986
METAP1D	OID20519	Q6UB28	Inflammation	0.206934	20441.5	0.0323011	0.0170124	0.401298	Wilcoxon rank sum test with continuity correction	two.sided	0.308986
NME3	OID20789	Q13232	Inflammation	0.0546661	20422.5	0.0337319	0.00455841	0.106841	Wilcoxon rank sum test with continuity correction	two.sided	0.317271
MAPK9	OID20557	P45984	Inflammation	-0.176465	15789.5	0.0340401	-0.342872	-0.0162392	Wilcoxon rank sum test with continuity correction	two.sided	0.317271
DAPP1	OID20524	Q9UN19	Inflammation	0.216009	20349	0.0397887	0.0105537	0.422287	Wilcoxon rank sum test with continuity correction	two.sided	0.355924
NFATC1	OID20545	O95644	Inflammation	0.168667	20348.5	0.0398329	0.00926597	0.328851	Wilcoxon rank sum test with continuity correction	two.sided	0.355924
LAP3	OID20436	P28838	Inflammation	-0.23041	15861	0.0399657	-0.457236	-0.00942182	Wilcoxon rank sum test with continuity correction	two.sided	0.355924
IKBKG	OID20544	Q9Y6K9	Inflammation	0.19326	20342	0.0404109	0.00772133	0.397662	Wilcoxon rank sum test with continuity correction	two.sided	0.355924
ADGRE2	OID20755	Q9UHX3	Inflammation	-0.0748054	15868.5	0.0406351	-0.146701	-0.00325748	Wilcoxon rank sum test with continuity correction	two.sided	0.355924
EGLN1	OID20572	Q9GZT9	Inflammation	0.316631	20322	0.0422344	0.0129026	0.638077	Wilcoxon rank sum test with continuity correction	two.sided	0.36282
SAMD9L	OID20536	Q8IVG5	Inflammation	0.183693	20320	0.0424205	0.00631625	0.369636	Wilcoxon rank sum test with continuity correction	two.sided	0.36282
DAG1	OID20774	Q14118	Inflammation	0.0868882	20310.5	0.0433139	0.00214349	0.166349	Wilcoxon rank sum test with continuity correction	two.sided	0.366154
FGF2	OID20503	P09038	Inflammation	0.208092	20258.5	0.0484912	0.00209593	0.405079	Wilcoxon rank sum test with continuity correction	two.sided	0.405208
SCG3	OID20728	Q8WXD2	Inflammation	0.0888472	20249.5	0.049438	0.000106846	0.177042	Wilcoxon rank sum test with continuity correction	two.sided	0.408425
RABGAP1L	OID20447	Q5R372	Inflammation	0.213767	20232.5	0.0512688	-0.000847035	0.432569	Wilcoxon rank sum test with continuity correction	two.sided	0.418791
CXCL14	OID20458	O95715	Inflammation	-0.0594642	15982	0.0519836	-0.119426	0.000432877	Wilcoxon rank sum test with continuity correction	two.sided	0.419912
ITGA6	OID20528	P23229	Inflammation	0.101037	20212.5	0.053495	-0.00189025	0.202799	Wilcoxon rank sum test with continuity correction	two.sided	0.427372
GMPR	OID20641	P36959	Inflammation	0.216856	20193	0.0557428	-0.00484165	0.447479	Wilcoxon rank sum test with continuity correction	two.sided	0.440489
CD244	OID20628	Q9BZW8	Inflammation	0.0578126	20182	0.057045	-0.00155228	0.117281	Wilcoxon rank sum test with continuity correction	two.sided	0.442051
SCGB1A1	OID20688	P11684	Inflammation	-0.155685	16029.5	0.0574647	-0.311541	0.00528806	Wilcoxon rank sum test with continuity correction	two.sided	0.442051
LGMN	OID20773	Q99538	Inflammation	0.104458	20173	0.0581293	-0.00352044	0.209765	Wilcoxon rank sum test with continuity correction	two.sided	0.442051
CLEC4C	OID20547	Q8WTT0	Inflammation	0.122667	20171	0.0583726	-0.00463899	0.244879	Wilcoxon rank sum test with continuity correction	two.sided	0.442051
CCL3	OID20610	P10147	Inflammation	-0.115223	16042	0.0589844	-0.232275	0.00468401	Wilcoxon rank sum test with continuity correction	two.sided	0.442079
PTPN6	OID20717	P29350	Inflammation	0.205714	20136	0.0627682	-0.011062	0.421384	Wilcoxon rank sum test with continuity correction	two.sided	0.465638
B4GALT1	OID20780	P15291	Inflammation	0.0577781	20115	0.0655345	-0.00413306	0.121597	Wilcoxon rank sum test with continuity correction	two.sided	0.481248
YTHDF3	OID20478	Q7Z739	Inflammation	0.177203	20101	0.067434	-0.0123309	0.370225	Wilcoxon rank sum test with continuity correction	two.sided	0.490245
CXCL9	OID20675	Q07325	Inflammation	-0.0847584	16181	0.0782406	-0.182734	0.00978183	Wilcoxon rank sum test with continuity correction	two.sided	0.563177
ANGPT1	OID20740	Q15389	Inflammation	0.0690282	20018.5	0.0795674	-0.00897104	0.148356	Wilcoxon rank sum test with continuity correction	two.sided	0.567113
PLA2G4A	OID20685	P47712	Inflammation	0.0967804	20013.5	0.0803565	-0.0119711	0.207007	Wilcoxon rank sum test with continuity correction	two.sided	0.567176
PON3	OID20777	Q15166	Inflammation	0.0808793	19999	0.0826807	-0.0104524	0.166246	Wilcoxon rank sum test with continuity correction	two.sided	0.5709
CCL4	OID20695	P13236	Inflammation	-0.10048	16214	0.0834947	-0.212789	0.0151775	Wilcoxon rank sum test with continuity correction	two.sided	0.5709
SHMT1	OID20714	P34896	Inflammation	0.20851	19988.5	0.0843975	-0.0303013	0.435272	Wilcoxon rank sum test with continuity correction	two.sided	0.5709
CCL22	OID20765	O00626	Inflammation	0.0802346	19988	0.0844799	-0.0107757	0.171321	Wilcoxon rank sum test with continuity correction	two.sided	0.5709
SRPK2	OID20502	P78362	Inflammation	0.166435	19986	0.0848105	-0.0223528	0.352438	Wilcoxon rank sum test with continuity correction	two.sided	0.5709
CRHBP	OID20747	P24387	Inflammation	0.0899332	19978.5	0.0860591	-0.0117303	0.197082	Wilcoxon rank sum test with continuity correction	two.sided	0.573991
ARNT	OID20432	P27540	Inflammation	-0.239672	16237.5	0.0874076	-0.519583	0.0369698	Wilcoxon rank sum test with continuity correction	two.sided	0.577685
ATP5IF1	OID20760	Q9UII2	Inflammation	0.204239	19965	0.0883445	-0.029789	0.431491	Wilcoxon rank sum test with continuity correction	two.sided	0.578617
TP53	OID21232	P04637	Oncology	1.84691	60	0.0938343	0.2561	6.3478	Wilcoxon rank sum test with continuity correction	two.sided	0.603723
GCG	OID21263	P01275	Oncology	-3.16694	0	0.0938386	-6.0676	-0.5647	Wilcoxon rank sum test with continuity correction	two.sided	0.603723
PRKCQ	OID20468	Q04759	Inflammation	0.0912554	19877	0.104464	-0.0193582	0.20519	Wilcoxon rank sum test with continuity correction	two.sided	0.666184
PPY	OID21516	P01298	Oncology	-1.72569	1	0.105514	-4.0215	1.0248	Wilcoxon rank sum test with continuity correction	two.sided	0.66703
CD40	OID20724	P25942	Inflammation	0.0767096	19863.5	0.107131	-0.0169309	0.169586	Wilcoxon rank sum test with continuity correction	two.sided	0.671416
IL10	OID20431	P22301	Inflammation	-0.159555	16368.5	0.112006	-0.357157	0.0400831	Wilcoxon rank sum test with continuity correction	two.sided	0.695971
NT5C3A	OID20553	Q9H0P0	Inflammation	0.149874	19831.5	0.11367	-0.0338008	0.333367	Wilcoxon rank sum test with continuity correction	two.sided	0.699295
SERPINB8	OID20630	P50452	Inflammation	0.162982	19827	0.114614	-0.0416879	0.37046	Wilcoxon rank sum test with continuity correction	two.sided	0.699295
CST7	OID20704	O76096	Inflammation	0.14006	19812	0.117806	-0.0321692	0.318473	Wilcoxon rank sum test with continuity correction	two.sided	0.699295
AMBP	OID21413	P02760	Oncology	-0.421945	2	0.118313	-0.9451	0.2231	Wilcoxon rank sum test with continuity correction	two.sided	0.699295
ITGB7	OID21393	P26010	Oncology	0.538814	58	0.118313	-0.0584	1.7731	Wilcoxon rank sum test with continuity correction	two.sided	0.699295
RTN4R	OID21424	Q9BZR6	Oncology	0.691115	58	0.118313	-0.5058	1.5825	Wilcoxon rank sum test with continuity correction	two.sided	0.699295
ICA1	OID20484	Q05084	Inflammation	0.163398	19763.5	0.128605	-0.0498342	0.370277	Wilcoxon rank sum test with continuity correction	two.sided	0.726885
F2R	OID20691	P25116	Inflammation	0.0559198	19759.5	0.129529	-0.0156976	0.129778	Wilcoxon rank sum test with continuity correction	two.sided	0.726885
FIS1	OID20722	Q9Y3D6	Inflammation	0.118847	19748.5	0.132097	-0.0357041	0.273773	Wilcoxon rank sum test with continuity correction	two.sided	0.726885
FOLR3	OID21485	P41439	Oncology	-6.14087	3	0.132299	-6.7882	0.6235	Wilcoxon rank sum test with continuity correction	two.sided	0.726885
GALNT7	OID21377	Q86SF2	Oncology	-0.295746	3	0.132299	-0.8536	0.0954	Wilcoxon rank sum test with continuity correction	two.sided	0.726885
NTF4	OID21208	P34130	Oncology	0.837876	57	0.132299	-0.4586	3.2179	Wilcoxon rank sum test with continuity correction	two.sided	0.726885
SFTPA1	OID21165	Q8IWL2	Oncology	1.02196	57	0.132299	-0.9557	3.8281	Wilcoxon rank sum test with continuity correction	two.sided	0.726885
WFDC2	OID21505	Q14508	Oncology	0.531994	57	0.132299	-0.379	1.6752	Wilcoxon rank sum test with continuity correction	two.sided	0.726885
PTPRM	OID20598	P28827	Inflammation	0.0467421	19733	0.135781	-0.0148959	0.111175	Wilcoxon rank sum test with continuity correction	two.sided	0.726885
PSMG3	OID20549	Q9BT73	Inflammation	0.160515	19714	0.140405	-0.0535577	0.374312	Wilcoxon rank sum test with continuity correction	two.sided	0.726885
TREM2	OID20731	Q9NZC2	Inflammation	-0.0646804	16501	0.142139	-0.152179	0.0203413	Wilcoxon rank sum test with continuity correction	two.sided	0.726885
MLN	OID20541	P12872	Inflammation	0.166627	19699.5	0.144015	-0.0558603	0.384962	Wilcoxon rank sum test with continuity correction	two.sided	0.726885
CD6	OID20649	P30203	Inflammation	0.0989297	19698.5	0.144267	-0.0358516	0.233814	Wilcoxon rank sum test with continuity correction	two.sided	0.726885
IL15	OID20562	P40933	Inflammation	0.0705262	19692	0.14591	-0.0264992	0.168054	Wilcoxon rank sum test with continuity correction	two.sided	0.726885
MICB_MICA	OID20593	Q29980_Q29983	Inflammation	0.17755	19692	0.14591	-0.0615921	0.438358	Wilcoxon rank sum test with continuity correction	two.sided	0.726885
DCXR	OID21480	Q7Z4W1	Oncology	0.438392	56	0.147532	-0.3159	3.9387	Wilcoxon rank sum test with continuity correction	two.sided	0.726885
SLAMF8	OID21214	Q9P0V8	Oncology	1.00056	56	0.147532	-0.5602	1.7214	Wilcoxon rank sum test with continuity correction	two.sided	0.726885
SPINK6	OID21450	Q6UWN8	Oncology	0.483843	56	0.147532	-0.2911	1.244	Wilcoxon rank sum test with continuity correction	two.sided	0.726885
PDGFB	OID20741	P01127	Inflammation	0.09075	19685.5	0.147567	-0.0343856	0.21961	Wilcoxon rank sum test with continuity correction	two.sided	0.726885
FGF5	OID20490	P12034	Inflammation	0.0724698	19681	0.148723	-0.026377	0.170696	Wilcoxon rank sum test with continuity correction	two.sided	0.726885
CCN2	OID20709	P29279	Inflammation	0.0418945	19673	0.150795	-0.0180558	0.103124	Wilcoxon rank sum test with continuity correction	two.sided	0.726885
NCF2	OID20567	P19878	Inflammation	0.227771	19671.5	0.151186	-0.0871791	0.542177	Wilcoxon rank sum test with continuity correction	two.sided	0.726885
TPT1	OID20476	P13693	Inflammation	-0.132452	16540	0.152102	-0.305233	0.0496522	Wilcoxon rank sum test with continuity correction	two.sided	0.726885
OSM	OID20574	P13725	Inflammation	0.133495	19657.5	0.154873	-0.0544165	0.324134	Wilcoxon rank sum test with continuity correction	two.sided	0.726885
SLC39A5	OID20539	Q6ZMH5	Inflammation	0.07767	19652	0.156339	-0.0269394	0.181853	Wilcoxon rank sum test with continuity correction	two.sided	0.726885
PLA2G15	OID21473	Q8NCC3	Oncology	-0.450478	5	0.164066	-1.0711	1.6096	Wilcoxon rank sum test with continuity correction	two.sided	0.726885
ACAA1	OID21269	P09110	Oncology	0.96321	55	0.164072	-1.2485	3.8335	Wilcoxon rank sum test with continuity correction	two.sided	0.726885
AMIGO2	OID21370	Q86SJ2	Oncology	-0.252131	5	0.164072	-1.1373	0.1195	Wilcoxon rank sum test with continuity correction	two.sided	0.726885
CCL8	OID21466	P80075	Oncology	0.844248	55	0.164072	-0.5238	2.0902	Wilcoxon rank sum test with continuity correction	two.sided	0.726885
CDNF	OID21318	Q49AH0	Oncology	-0.356991	5	0.164072	-1.2211	0.569	Wilcoxon rank sum test with continuity correction	two.sided	0.726885
FCGR2B	OID21215	P31994	Oncology	-1.27498	5	0.164072	-3.5434	0.5496	Wilcoxon rank sum test with continuity correction	two.sided	0.726885
FGF23	OID21411	Q9GZV9	Oncology	-2.2003	5	0.164072	-4.7577	0.8716	Wilcoxon rank sum test with continuity correction	two.sided	0.726885
HS3ST3B1	OID21303	Q9Y662	Oncology	-1.00892	5	0.164072	-5.2682	1.5533	Wilcoxon rank sum test with continuity correction	two.sided	0.726885
LTBP3	OID21191	Q9NS15	Oncology	0.739899	55	0.164072	-0.5154	2.9153	Wilcoxon rank sum test with continuity correction	two.sided	0.726885
TFPI2	OID21512	P48307	Oncology	0.671948	55	0.164072	-1.2696	5.0996	Wilcoxon rank sum test with continuity correction	two.sided	0.726885
WIF1	OID21464	Q9Y5W5	Oncology	0.549907	55	0.164072	-0.4893	1.7089	Wilcoxon rank sum test with continuity correction	two.sided	0.726885
IL3RA	OID20461	P26951	Inflammation	0.0580041	19622.5	0.164386	-0.0233532	0.13862	Wilcoxon rank sum test with continuity correction	two.sided	0.726885
PSIP1	OID20534	O75475	Inflammation	0.158481	19614	0.166762	-0.0696549	0.38374	Wilcoxon rank sum test with continuity correction	two.sided	0.726885
WNT9A	OID20460	O14904	Inflammation	0.0687632	19594.5	0.172309	-0.0317698	0.174478	Wilcoxon rank sum test with continuity correction	two.sided	0.726885
PRKAB1	OID20444	Q9Y478	Inflammation	0.102563	19579	0.176816	-0.0450722	0.248161	Wilcoxon rank sum test with continuity correction	two.sided	0.726885
NBN	OID20442	O60934	Inflammation	0.162022	19578	0.17711	-0.0701673	0.397858	Wilcoxon rank sum test with continuity correction	two.sided	0.726885
GLOD4	OID20710	Q9HC38	Inflammation	0.0796107	19570	0.179473	-0.0393732	0.206364	Wilcoxon rank sum test with continuity correction	two.sided	0.726885
AMBN	OID20437	Q9NP70	Inflammation	0.0299626	19565.5	0.180812	-0.0144222	0.0731929	Wilcoxon rank sum test with continuity correction	two.sided	0.726885
CES2	OID21366	O00748	Oncology	-0.85786	6	0.181965	-2.6506	0.941	Wilcoxon rank sum test with continuity correction	two.sided	0.726885
ALPP	OID21383	P05187	Oncology	0.960571	54	0.181971	-0.3949	3.3249	Wilcoxon rank sum test with continuity correction	two.sided	0.726885
CEACAM3	OID21245	P40198	Oncology	0.544804	54	0.181971	-0.7317	1.9302	Wilcoxon rank sum test with continuity correction	two.sided	0.726885
CREG1	OID21515	O75629	Oncology	-0.753424	6	0.181971	-1.7288	0.8119	Wilcoxon rank sum test with continuity correction	two.sided	0.726885
DPP6	OID21354	P42658	Oncology	1.24438	54	0.181971	-1.882	2.8004	Wilcoxon rank sum test with continuity correction	two.sided	0.726885
GSAP	OID21173	A4D1B5	Oncology	-1.0613	6	0.181971	-3.2204	0.7846	Wilcoxon rank sum test with continuity correction	two.sided	0.726885
HAO1	OID21395	Q9UJM8	Oncology	2.17416	54	0.181971	-0.9783	4.8579	Wilcoxon rank sum test with continuity correction	two.sided	0.726885
IKZF2	OID21213	Q9UKS7	Oncology	-2.20656	6	0.181971	-4.5498	2.4103	Wilcoxon rank sum test with continuity correction	two.sided	0.726885
KLK10	OID21523	O43240	Oncology	0.802112	54	0.181971	-0.8035	2.6423	Wilcoxon rank sum test with continuity correction	two.sided	0.726885
L1CAM	OID21484	P32004	Oncology	0.361698	54	0.181971	-0.329	1.4553	Wilcoxon rank sum test with continuity correction	two.sided	0.726885
LHB	OID21248	P01229	Oncology	1.37936	54	0.181971	-1.5704	6.9658	Wilcoxon rank sum test with continuity correction	two.sided	0.726885
MME	OID21307	P08473	Oncology	0.518751	54	0.181971	-0.8878	2.1213	Wilcoxon rank sum test with continuity correction	two.sided	0.726885
OMG	OID21352	P23515	Oncology	1.75754	54	0.181971	-1.8416	3.3961	Wilcoxon rank sum test with continuity correction	two.sided	0.726885
PVALB	OID21420	P20472	Oncology	-0.858992	6	0.181971	-4.0584	0.529	Wilcoxon rank sum test with continuity correction	two.sided	0.726885
SEPTIN9	OID21279	Q9UHD8	Oncology	0.967249	54	0.181971	-0.8178	3.4148	Wilcoxon rank sum test with continuity correction	two.sided	0.726885
SORD	OID21453	Q00796	Oncology	1.41341	54	0.181971	-1.3461	5.1773	Wilcoxon rank sum test with continuity correction	two.sided	0.726885
GALNT3	OID20471	Q14435	Inflammation	-0.0597332	16659	0.185787	-0.146754	0.0285113	Wilcoxon rank sum test with continuity correction	two.sided	0.738073
IL17A	OID20469	Q16552	Inflammation	-0.134092	16676.5	0.191174	-0.316289	0.0588522	Wilcoxon rank sum test with continuity correction	two.sided	0.75428
CDON	OID20754	Q4KMG0	Inflammation	0.0496101	19513.5	0.196833	-0.0258876	0.126493	Wilcoxon rank sum test with continuity correction	two.sided	0.75428
ADCYAP1R1	OID21188	P41586	Oncology	0.469567	53	0.20128	-0.3146	6.0752	Wilcoxon rank sum test with continuity correction	two.sided	0.75428
FOLR1	OID21529	P15328	Oncology	0.327598	53	0.20128	-0.3349	1.7005	Wilcoxon rank sum test with continuity correction	two.sided	0.75428
GRPEL1	OID21309	Q9HAV7	Oncology	-1.52095	7	0.20128	-3.0715	3.6128	Wilcoxon rank sum test with continuity correction	two.sided	0.75428
HPGDS	OID21266	O60760	Oncology	-0.576529	7	0.20128	-1.4651	0.2422	Wilcoxon rank sum test with continuity correction	two.sided	0.75428
KIR3DL1	OID21185	P43629	Oncology	3.47747	53	0.20128	-3.5969	6.599	Wilcoxon rank sum test with continuity correction	two.sided	0.75428
RSPO3	OID21415	Q9BXY4	Oncology	0.920259	53	0.20128	-1.0209	2.7988	Wilcoxon rank sum test with continuity correction	two.sided	0.75428
TNFRSF12A	OID21482	Q9NP84	Oncology	0.280395	53	0.20128	-0.4365	1.5662	Wilcoxon rank sum test with continuity correction	two.sided	0.75428
USO1	OID21367	O60763	Oncology	1.20015	53	0.20128	-1.2718	3.5772	Wilcoxon rank sum test with continuity correction	two.sided	0.75428
VNN2	OID21310	O95498	Oncology	-0.697382	7	0.20128	-2.2018	0.1967	Wilcoxon rank sum test with continuity correction	two.sided	0.75428
IL20	OID20453	Q9NYY1	Inflammation	-0.0505345	16719.5	0.204895	-0.128493	0.0275089	Wilcoxon rank sum test with continuity correction	two.sided	0.761816
AGER	OID20756	Q15109	Inflammation	-0.0792671	16721	0.205387	-0.199927	0.0453276	Wilcoxon rank sum test with continuity correction	two.sided	0.761816
MVK	OID20459	Q03426	Inflammation	0.173606	19480	0.20769	-0.103959	0.451691	Wilcoxon rank sum test with continuity correction	two.sided	0.764549
IL11	OID20455	P20809	Inflammation	0.157832	19470.5	0.210847	-0.0891859	0.408188	Wilcoxon rank sum test with continuity correction	two.sided	0.764549
IL12RB1	OID20486	P42701	Inflammation	-0.0586198	16747	0.214038	-0.153482	0.0333854	Wilcoxon rank sum test with continuity correction	two.sided	0.764549
TNFSF13	OID20733	O75888	Inflammation	0.0488082	19441	0.22087	-0.0299245	0.125738	Wilcoxon rank sum test with continuity correction	two.sided	0.764549
ADAMTS8	OID21502	Q9UP79	Oncology	-0.483581	8	0.222035	-1.8217	0.4375	Wilcoxon rank sum test with continuity correction	two.sided	0.764549
TNF	OID21237	P01375	Oncology	-0.585954	8	0.222035	-1.6633	0.6818	Wilcoxon rank sum test with continuity correction	two.sided	0.764549
CEACAM5	OID21171	P06731	Oncology	0.701366	52	0.222041	-1.3979	2.3038	Wilcoxon rank sum test with continuity correction	two.sided	0.764549
GCNT1	OID21379	Q02742	Oncology	0.510027	52	0.222041	-0.3082	1.4784	Wilcoxon rank sum test with continuity correction	two.sided	0.764549
HAVCR1	OID21422	Q96D42	Oncology	1.04453	52	0.222041	-1.4517	3.068	Wilcoxon rank sum test with continuity correction	two.sided	0.764549
ICOSLG	OID21351	O75144	Oncology	-0.315488	8	0.222041	-1.2934	0.4796	Wilcoxon rank sum test with continuity correction	two.sided	0.764549
KLK11	OID21518	Q9UBX7	Oncology	0.452549	52	0.222041	-0.7525	1.371	Wilcoxon rank sum test with continuity correction	two.sided	0.764549
LSM1	OID21210	O15116	Oncology	1.08013	52	0.222041	-2.1325	5.1794	Wilcoxon rank sum test with continuity correction	two.sided	0.764549
MIA	OID21531	Q16674	Oncology	0.242795	52	0.222041	-0.1455	0.7532	Wilcoxon rank sum test with continuity correction	two.sided	0.764549
MSLN	OID21380	Q13421	Oncology	-0.577075	8	0.222041	-1.8905	1.088	Wilcoxon rank sum test with continuity correction	two.sided	0.764549
SCLY	OID21425	Q96I15	Oncology	0.91323	52	0.222041	-0.9912	3.0385	Wilcoxon rank sum test with continuity correction	two.sided	0.764549
SIRPB1	OID20739	O00241	Inflammation	-0.0590079	16773	0.22295	-0.155822	0.0358566	Wilcoxon rank sum test with continuity correction	two.sided	0.764549
DFFA	OID20620	O00273	Inflammation	0.148746	19427.5	0.225569	-0.0870733	0.391696	Wilcoxon rank sum test with continuity correction	two.sided	0.768838
TPSAB1	OID20642	Q15661	Inflammation	0.0945247	19425	0.226447	-0.05856	0.249224	Wilcoxon rank sum test with continuity correction	two.sided	0.768838
TRIM5	OID20526	Q9C035	Inflammation	0.124781	19415.5	0.229805	-0.0852595	0.329196	Wilcoxon rank sum test with continuity correction	two.sided	0.768838
CD79B	OID20635	P40259	Inflammation	0.0754388	19410.5	0.231587	-0.0528546	0.20548	Wilcoxon rank sum test with continuity correction	two.sided	0.768838
FKBP1B	OID20618	P68106	Inflammation	0.195991	19410	0.231766	-0.118801	0.512242	Wilcoxon rank sum test with continuity correction	two.sided	0.768838
VEGFA	OID20650	P15692	Inflammation	0.116432	19409	0.232124	-0.079006	0.313498	Wilcoxon rank sum test with continuity correction	two.sided	0.768838
GAL	OID20727	P22466	Inflammation	-0.09944	16806	0.234639	-0.264715	0.0693652	Wilcoxon rank sum test with continuity correction	two.sided	0.768838
WAS	OID20479	P42768	Inflammation	0.118679	19394.5	0.237355	-0.0768881	0.321569	Wilcoxon rank sum test with continuity correction	two.sided	0.768838
IL33	OID20428	O95760	Inflammation	-0.0902755	16816	0.238265	-0.239481	0.0598893	Wilcoxon rank sum test with continuity correction	two.sided	0.768838
LEFTY2	OID21454	O00292	Oncology	-0.550022	9	0.244287	-1.6647	0.364	Wilcoxon rank sum test with continuity correction	two.sided	0.768838
CCT5	OID21200	P48643	Oncology	0.613394	51	0.244294	-0.9757	4.5605	Wilcoxon rank sum test with continuity correction	two.sided	0.768838
CNTN2	OID21426	Q02246	Oncology	0.592167	51	0.244294	-1.5132	1.4926	Wilcoxon rank sum test with continuity correction	two.sided	0.768838
DCTN1	OID21399	Q14203	Oncology	0.988438	51	0.244294	-1.0908	2.5065	Wilcoxon rank sum test with continuity correction	two.sided	0.768838
DSG4	OID21325	Q86SJ6	Oncology	-1.31572	9	0.244294	-2.5164	0.6516	Wilcoxon rank sum test with continuity correction	two.sided	0.768838
ELOA	OID21337	Q14241	Oncology	0.928016	51	0.244294	-1.3661	4.5433	Wilcoxon rank sum test with continuity correction	two.sided	0.768838
LRRC25	OID21333	Q8N386	Oncology	-0.364867	9	0.244294	-1.229	0.7893	Wilcoxon rank sum test with continuity correction	two.sided	0.768838
RARRES1	OID21177	P49788	Oncology	-1.46885	9	0.244294	-2.896	1.5172	Wilcoxon rank sum test with continuity correction	two.sided	0.768838
SMOC1	OID21461	Q9H4F8	Oncology	0.482308	51	0.244294	-0.3743	1.5037	Wilcoxon rank sum test with continuity correction	two.sided	0.768838
STX6	OID21219	O43752	Oncology	-0.842918	9	0.244294	-2.3183	3.5891	Wilcoxon rank sum test with continuity correction	two.sided	0.768838
NUB1	OID20510	Q9Y5A7	Inflammation	0.110916	19352.5	0.252975	-0.0822822	0.316368	Wilcoxon rank sum test with continuity correction	two.sided	0.792728
CLSTN2	OID20664	Q9H4D0	Inflammation	0.0703816	19329	0.262021	-0.0513117	0.189281	Wilcoxon rank sum test with continuity correction	two.sided	0.801994
DNER	OID20712	Q8NFT8	Inflammation	0.0346526	19328	0.262411	-0.0271564	0.0980037	Wilcoxon rank sum test with continuity correction	two.sided	0.801994
PPP1R9B	OID20643	Q96SB3	Inflammation	0.104935	19314	0.26791	-0.0773605	0.298038	Wilcoxon rank sum test with continuity correction	two.sided	0.801994
RAD23B	OID21166	P54727	Oncology	0.515814	50	0.26806	-0.5051	3.2096	Wilcoxon rank sum test with continuity correction	two.sided	0.801994
APEX1	OID21434	P27695	Oncology	0.943039	50	0.268067	-1.0082	2.3638	Wilcoxon rank sum test with continuity correction	two.sided	0.801994
CA12	OID21344	O43570	Oncology	0.481187	50	0.268067	-0.3009	1.2935	Wilcoxon rank sum test with continuity correction	two.sided	0.801994
CLEC6A	OID21228	Q6EIG7	Oncology	-0.702228	10	0.268067	-2.5488	0.7355	Wilcoxon rank sum test with continuity correction	two.sided	0.801994
FLT3	OID21272	P36888	Oncology	-0.247563	10	0.268067	-1.1969	0.4405	Wilcoxon rank sum test with continuity correction	two.sided	0.801994
HDGF	OID21455	P51858	Oncology	1.1936	50	0.268067	-1.4458	3.5356	Wilcoxon rank sum test with continuity correction	two.sided	0.801994
PSMA1	OID21221	P25786	Oncology	-1.04992	10	0.268067	-3.0205	2.7732	Wilcoxon rank sum test with continuity correction	two.sided	0.801994
RRM2B	OID21174	Q7LG56	Oncology	2.26056	50	0.268067	-0.8016	5.2956	Wilcoxon rank sum test with continuity correction	two.sided	0.801994
ANXA11	OID20583	P50995	Inflammation	0.0356928	19302.5	0.272487	-0.0279607	0.100437	Wilcoxon rank sum test with continuity correction	two.sided	0.810345
IL1R2	OID20757	P27930	Inflammation	-0.0348634	16907	0.273088	-0.100537	0.0274912	Wilcoxon rank sum test with continuity correction	two.sided	0.810345
IL12B	OID20666	P29460	Inflammation	-0.0530396	16915.5	0.276509	-0.150304	0.0422889	Wilcoxon rank sum test with continuity correction	two.sided	0.817164
RGS8	OID20454	P57771	Inflammation	-0.039376	16925.5	0.280572	-0.113967	0.0327611	Wilcoxon rank sum test with continuity correction	two.sided	0.825814
CCL26	OID20546	Q9Y258	Inflammation	0.103218	19276	0.283235	-0.0875557	0.308354	Wilcoxon rank sum test with continuity correction	two.sided	0.826956
TRAF2	OID20507	Q12933	Inflammation	0.103228	19276	0.283235	-0.0906669	0.293792	Wilcoxon rank sum test with continuity correction	two.sided	0.826956
HCLS1	OID20648	P14317	Inflammation	0.0966595	19258	0.290698	-0.0816975	0.286089	Wilcoxon rank sum test with continuity correction	two.sided	0.82992
ITGAV	OID21416	P06756	Oncology	0.147387	49	0.293377	-0.5375	0.5853	Wilcoxon rank sum test with continuity correction	two.sided	0.82992
ABL1	OID21280	P00519	Oncology	0.914673	49	0.293383	-1.2639	3.6131	Wilcoxon rank sum test with continuity correction	two.sided	0.82992
CES3	OID21340	Q6UWW8	Oncology	-1.22825	11	0.293383	-3.4914	1.2692	Wilcoxon rank sum test with continuity correction	two.sided	0.82992
FUS	OID21256	P35637	Oncology	0.677525	49	0.293383	-0.9567	3.7824	Wilcoxon rank sum test with continuity correction	two.sided	0.82992
NELL1	OID21494	Q92832	Oncology	0.348992	49	0.293383	-0.8913	1.7856	Wilcoxon rank sum test with continuity correction	two.sided	0.82992
NUCB2	OID21448	P80303	Oncology	-0.273756	11	0.293383	-1.7197	0.6364	Wilcoxon rank sum test with continuity correction	two.sided	0.82992
SLITRK2	OID21409	Q9H156	Oncology	-0.368843	11	0.293383	-1.2298	0.8189	Wilcoxon rank sum test with continuity correction	two.sided	0.82992
CXADR	OID20561	P78310	Inflammation	0.0599369	19246	0.295745	-0.0513904	0.173214	Wilcoxon rank sum test with continuity correction	two.sided	0.83336
SIGLEC10	OID20537	Q96LC7	Inflammation	0.0363531	19226	0.304288	-0.0342869	0.105744	Wilcoxon rank sum test with continuity correction	two.sided	0.849729
MGMT	OID20588	P16455	Inflammation	0.136485	19217	0.308186	-0.131679	0.411245	Wilcoxon rank sum test with continuity correction	two.sided	0.849729
BSG	OID20626	P35613	Inflammation	-0.0244496	17007	0.315195	-0.072195	0.0227086	Wilcoxon rank sum test with continuity correction	two.sided	0.849729
DNPH1	OID20744	O43598	Inflammation	0.102326	19198	0.316521	-0.102666	0.300227	Wilcoxon rank sum test with continuity correction	two.sided	0.849729
WFIKKN2	OID20785	Q8TEU8	Inflammation	0.0225774	19197	0.316963	-0.0220736	0.0685866	Wilcoxon rank sum test with continuity correction	two.sided	0.849729
AGRP	OID20658	O00253	Inflammation	0.0688039	19196	0.317407	-0.0681961	0.209979	Wilcoxon rank sum test with continuity correction	two.sided	0.849729
FABP1	OID20778	P07148	Inflammation	0.178484	19196	0.317407	-0.171486	0.547319	Wilcoxon rank sum test with continuity correction	two.sided	0.849729
TNFRSF14	OID20783	Q92956	Inflammation	0.032962	19191.5	0.319406	-0.0321458	0.0973562	Wilcoxon rank sum test with continuity correction	two.sided	0.849729
ACP6	OID21432	Q9NPH0	Oncology	-0.462603	12	0.320249	-2.8906	2.0703	Wilcoxon rank sum test with continuity correction	two.sided	0.849729
ATOX1	OID21476	O00244	Oncology	0.442476	48	0.320255	-0.904	2.0431	Wilcoxon rank sum test with continuity correction	two.sided	0.849729
CD300E	OID21418	Q496F6	Oncology	-0.299669	12	0.320255	-1.6168	0.629	Wilcoxon rank sum test with continuity correction	two.sided	0.849729
CRH	OID21257	P06850	Oncology	-0.847062	12	0.320255	-3.7117	7.3649	Wilcoxon rank sum test with continuity correction	two.sided	0.849729
DTX3	OID21349	Q8N9I9	Oncology	1.05831	48	0.320255	-0.6272	3.6299	Wilcoxon rank sum test with continuity correction	two.sided	0.849729
ERBB4	OID21510	Q15303	Oncology	-0.263951	12	0.320255	-0.7653	0.7428	Wilcoxon rank sum test with continuity correction	two.sided	0.849729
KLK4	OID21391	Q9Y5K2	Oncology	0.84905	48	0.320255	-1.6048	2.281	Wilcoxon rank sum test with continuity correction	two.sided	0.849729
PLXDC1	OID21258	Q8IUK5	Oncology	-0.435605	12	0.320255	-1.4655	0.7406	Wilcoxon rank sum test with continuity correction	two.sided	0.849729
AOC1	OID20452	P19801	Inflammation	-0.0983432	17043	0.331346	-0.291773	0.0936654	Wilcoxon rank sum test with continuity correction	two.sided	0.853521
PRDX3	OID20483	P30048	Inflammation	0.0828138	19158.5	0.334319	-0.0813074	0.248674	Wilcoxon rank sum test with continuity correction	two.sided	0.853521
IL13	OID20430	P35225	Inflammation	-0.0515766	17050	0.334548	-0.157129	0.054025	Wilcoxon rank sum test with continuity correction	two.sided	0.853521
PSPN	OID20511	O60542	Inflammation	0.101294	19156	0.335466	-0.104185	0.308493	Wilcoxon rank sum test with continuity correction	two.sided	0.853521
HLA-E	OID20532	P13747	Inflammation	0.0324294	19153.5	0.336617	-0.0357663	0.10307	Wilcoxon rank sum test with continuity correction	two.sided	0.853521
IL2RB	OID20450	P14784	Inflammation	-0.0384912	17064	0.341011	-0.118412	0.04276	Wilcoxon rank sum test with continuity correction	two.sided	0.853521
REG4	OID20784	Q9BYZ8	Inflammation	0.10467	19139.5	0.343105	-0.113359	0.315671	Wilcoxon rank sum test with continuity correction	two.sided	0.853521
TNF	OID20473	P01375	Inflammation	0.0475559	19137	0.344272	-0.0505519	0.1446	Wilcoxon rank sum test with continuity correction	two.sided	0.853521
PRELP	OID20766	P51888	Inflammation	0.0508103	19132	0.346614	-0.0522353	0.159922	Wilcoxon rank sum test with continuity correction	two.sided	0.853521
BAMBI	OID21267	Q13145	Oncology	0.171691	47	0.348688	-0.5273	1.1857	Wilcoxon rank sum test with continuity correction	two.sided	0.853521
CAPG	OID21431	P40121	Oncology	1.13356	47	0.348688	-2.1018	3.2338	Wilcoxon rank sum test with continuity correction	two.sided	0.853521
COX5B	OID21297	P10606	Oncology	0.568578	47	0.348688	-1.7069	4.1463	Wilcoxon rank sum test with continuity correction	two.sided	0.853521
DDAH1	OID21299	O94760	Oncology	1.05085	47	0.348688	-1.0059	3.0323	Wilcoxon rank sum test with continuity correction	two.sided	0.853521
DDX58	OID21226	O95786	Oncology	1.06608	47	0.348688	-1.6839	3.7244	Wilcoxon rank sum test with continuity correction	two.sided	0.853521
PODXL	OID21358	O00592	Oncology	-0.184063	13	0.348688	-0.4399	0.2592	Wilcoxon rank sum test with continuity correction	two.sided	0.853521
BANK1	OID20594	Q8NDB2	Inflammation	0.113852	19123	0.350854	-0.116207	0.335582	Wilcoxon rank sum test with continuity correction	two.sided	0.853521
TPP1	OID20750	O14773	Inflammation	0.0447645	19117.5	0.353462	-0.0495049	0.137546	Wilcoxon rank sum test with continuity correction	two.sided	0.853521
ARTN	OID20446	Q5T4W7	Inflammation	0.0448251	19114.5	0.354889	-0.0499738	0.142081	Wilcoxon rank sum test with continuity correction	two.sided	0.853521
CTRC	OID20752	Q99895	Inflammation	-0.0961561	17094	0.355127	-0.312565	0.113751	Wilcoxon rank sum test with continuity correction	two.sided	0.853521
C1QA	OID20654	P02745	Inflammation	-0.0302076	17095	0.355604	-0.0948791	0.0345806	Wilcoxon rank sum test with continuity correction	two.sided	0.853521
IL6	OID20563	P05231	Inflammation	-0.129922	17105.5	0.360635	-0.428193	0.162158	Wilcoxon rank sum test with continuity correction	two.sided	0.853521
CD160	OID20647	O95971	Inflammation	0.0456346	19100	0.361839	-0.0510606	0.143475	Wilcoxon rank sum test with continuity correction	two.sided	0.853521
SELPLG	OID20560	Q14242	Inflammation	-0.0188822	17110	0.362804	-0.0599404	0.0209195	Wilcoxon rank sum test with continuity correction	two.sided	0.853521
CD200R1	OID20595	Q8TD46	Inflammation	0.0361797	19095	0.364255	-0.0443934	0.113752	Wilcoxon rank sum test with continuity correction	two.sided	0.853521
LY6D	OID20708	Q14210	Inflammation	-0.0308008	17120.5	0.367899	-0.101852	0.0370348	Wilcoxon rank sum test with continuity correction	two.sided	0.853521
IL32	OID20605	P24001	Inflammation	-0.0431372	17123.5	0.369362	-0.136877	0.0504026	Wilcoxon rank sum test with continuity correction	two.sided	0.853521
BACH1	OID20505	O14867	Inflammation	0.0942052	19080.5	0.37132	-0.108516	0.303238	Wilcoxon rank sum test with continuity correction	two.sided	0.853521
IL18	OID20694	Q14116	Inflammation	0.059109	19079.5	0.37181	-0.068074	0.186012	Wilcoxon rank sum test with continuity correction	two.sided	0.853521
ZBTB16	OID21205	Q05516	Oncology	0.822207	46	0.378668	-2.9564	3.1426	Wilcoxon rank sum test with continuity correction	two.sided	0.853521
ARG1	OID21445	P05089	Oncology	0.555355	46	0.378675	-1.5633	2.2888	Wilcoxon rank sum test with continuity correction	two.sided	0.853521
FURIN	OID21514	P09958	Oncology	-0.177074	14	0.378675	-1.2577	1.0469	Wilcoxon rank sum test with continuity correction	two.sided	0.853521
GH2	OID21168	P01242	Oncology	0.925738	46	0.378675	-2.0361	5.6061	Wilcoxon rank sum test with continuity correction	two.sided	0.853521
KIFBP	OID21320	Q96EK5	Oncology	0.735382	46	0.378675	-1.7655	2.8281	Wilcoxon rank sum test with continuity correction	two.sided	0.853521
LYPD8	OID21251	Q6UX82	Oncology	0.465207	46	0.378675	-1.036	3.2477	Wilcoxon rank sum test with continuity correction	two.sided	0.853521
MED18	OID21236	Q9BUE0	Oncology	0.554374	46	0.378675	-1.0971	2.9949	Wilcoxon rank sum test with continuity correction	two.sided	0.853521
MOG	OID21384	Q16653	Oncology	0.401324	46	0.378675	-1.6393	1.3016	Wilcoxon rank sum test with continuity correction	two.sided	0.853521
NAMPT	OID21227	P43490	Oncology	0.969384	46	0.378675	-1.5929	4.8038	Wilcoxon rank sum test with continuity correction	two.sided	0.853521
NPTN	OID21235	Q9Y639	Oncology	0.325926	46	0.378675	-0.6759	1.6883	Wilcoxon rank sum test with continuity correction	two.sided	0.853521
OPTC	OID21362	Q9UBM4	Oncology	0.267685	46	0.378675	-1.1141	1.3405	Wilcoxon rank sum test with continuity correction	two.sided	0.853521
PDCD1LG2	OID21273	Q9BQ51	Oncology	-0.266564	14	0.378675	-0.8417	1.0949	Wilcoxon rank sum test with continuity correction	two.sided	0.853521
RTBDN	OID21343	Q9BSG5	Oncology	0.885119	46	0.378675	-3.3336	2.0825	Wilcoxon rank sum test with continuity correction	two.sided	0.853521
SCP2	OID21161	P22307	Oncology	0.522746	46	0.378675	-0.8804	2.1008	Wilcoxon rank sum test with continuity correction	two.sided	0.853521
SERPINA9	OID21284	Q86WD7	Oncology	-0.497296	14	0.378675	-1.9822	1.3607	Wilcoxon rank sum test with continuity correction	two.sided	0.853521
SEZ6L	OID21488	Q9BYH1	Oncology	0.271764	46	0.378675	-2.0024	0.8626	Wilcoxon rank sum test with continuity correction	two.sided	0.853521
SRP14	OID21324	P37108	Oncology	1.10337	46	0.378675	-1.8599	3.2748	Wilcoxon rank sum test with continuity correction	two.sided	0.853521
ST3GAL1	OID21322	Q11201	Oncology	-0.324498	14	0.378675	-1.2603	2.1371	Wilcoxon rank sum test with continuity correction	two.sided	0.853521
VMO1	OID21381	Q7Z5L0	Oncology	-0.243668	14	0.378675	-5.2018	0.8712	Wilcoxon rank sum test with continuity correction	two.sided	0.853521
VPS53	OID21281	Q5VIR6	Oncology	0.607495	46	0.378675	-0.7438	3.3631	Wilcoxon rank sum test with continuity correction	two.sided	0.853521
HGF	OID20656	P14210	Inflammation	0.0496528	19064.5	0.379212	-0.0629113	0.159453	Wilcoxon rank sum test with continuity correction	two.sided	0.853521
IFNG	OID20495	P01579	Inflammation	-0.086225	17152	0.383447	-0.285051	0.113441	Wilcoxon rank sum test with continuity correction	two.sided	0.860136
FASLG	OID20665	P48023	Inflammation	-0.041476	17156	0.38545	-0.133341	0.0543578	Wilcoxon rank sum test with continuity correction	two.sided	0.860136
SPON1	OID20759	Q9HCB6	Inflammation	0.0416872	19051.5	0.3857	-0.0527621	0.138446	Wilcoxon rank sum test with continuity correction	two.sided	0.860136
CSF1	OID20719	P09603	Inflammation	0.0261105	19045.5	0.388718	-0.0324309	0.0836496	Wilcoxon rank sum test with continuity correction	two.sided	0.864214
IL15RA	OID20498	Q13261	Inflammation	-0.0246826	17178	0.396579	-0.0870538	0.0340527	Wilcoxon rank sum test with continuity correction	two.sided	0.864389
CBLN4	OID21386	Q9NTU7	Oncology	-0.105521	15	0.410192	-1.8847	0.2991	Wilcoxon rank sum test with continuity correction	two.sided	0.864389
IL13RA1	OID21504	P78552	Oncology	-0.277902	15	0.410192	-0.809	0.7356	Wilcoxon rank sum test with continuity correction	two.sided	0.864389
KLK8	OID21517	O60259	Oncology	-0.333515	15	0.410192	-1.6295	1.1629	Wilcoxon rank sum test with continuity correction	two.sided	0.864389
CEP20	OID21209	Q96NB1	Oncology	0.444423	45	0.410198	-1.5236	2.7712	Wilcoxon rank sum test with continuity correction	two.sided	0.864389
CXCL8	OID21430	P10145	Oncology	0.780562	45	0.410198	-1.2037	5.3523	Wilcoxon rank sum test with continuity correction	two.sided	0.864389
GPA33	OID21376	Q99795	Oncology	-0.524446	15	0.410198	-2.5708	0.9959	Wilcoxon rank sum test with continuity correction	two.sided	0.864389
IDUA	OID21468	P35475	Oncology	0.429994	45	0.410198	-1.203	1.7749	Wilcoxon rank sum test with continuity correction	two.sided	0.864389
ITGB5	OID21522	P18084	Oncology	0.224278	45	0.410198	-0.4972	1.2113	Wilcoxon rank sum test with continuity correction	two.sided	0.864389
KLK14	OID21407	Q9P0G3	Oncology	0.946806	45	0.410198	-1.932	3.7151	Wilcoxon rank sum test with continuity correction	two.sided	0.864389
LYAR	OID21264	Q9NX58	Oncology	0.719374	45	0.410198	-0.8128	5.1505	Wilcoxon rank sum test with continuity correction	two.sided	0.864389
NDUFS6	OID21224	O75380	Oncology	0.377389	45	0.410198	-1.6546	6.0264	Wilcoxon rank sum test with continuity correction	two.sided	0.864389
NFKBIE	OID21212	O00221	Oncology	0.861152	45	0.410198	-1.5232	4.2032	Wilcoxon rank sum test with continuity correction	two.sided	0.864389
NINJ1	OID21167	Q92982	Oncology	-0.527741	15	0.410198	-1.8378	1.8194	Wilcoxon rank sum test with continuity correction	two.sided	0.864389
SCG2	OID21400	P13521	Oncology	0.386963	45	0.410198	-2.3008	1.0555	Wilcoxon rank sum test with continuity correction	two.sided	0.864389
SEZ6L2	OID21289	Q6UXD5	Oncology	-0.0944218	15	0.410198	-0.414	0.1644	Wilcoxon rank sum test with continuity correction	two.sided	0.864389
SLAMF6	OID21254	Q96DU3	Oncology	0.692285	45	0.410198	-1.9125	2.0069	Wilcoxon rank sum test with continuity correction	two.sided	0.864389
TACC3	OID21285	Q9Y6A5	Oncology	-0.87127	15	0.410198	-3.6117	1.1888	Wilcoxon rank sum test with continuity correction	two.sided	0.864389
CD83	OID20565	Q01151	Inflammation	0.0305812	18993.5	0.415465	-0.0446937	0.105836	Wilcoxon rank sum test with continuity correction	two.sided	0.872957
TRIM21	OID20533	P19474	Inflammation	-0.0812328	17228.5	0.422848	-0.281231	0.116357	Wilcoxon rank sum test with continuity correction	two.sided	0.878478
PIK3AP1	OID20587	Q6ZUJ8	Inflammation	0.102095	18976.5	0.42444	-0.141309	0.342569	Wilcoxon rank sum test with continuity correction	two.sided	0.878478
DPP10	OID20527	Q8N608	Inflammation	0.0388848	18960	0.433259	-0.0581206	0.140189	Wilcoxon rank sum test with continuity correction	two.sided	0.878478
IL4	OID20426	P05112	Inflammation	0.123972	18957.5	0.434604	-0.193366	0.438805	Wilcoxon rank sum test with continuity correction	two.sided	0.878478
KLRB1	OID20629	Q12918	Inflammation	-0.0271661	17263	0.441366	-0.0984541	0.0434536	Wilcoxon rank sum test with continuity correction	two.sided	0.878478
FCRL6	OID20529	Q6DN72	Inflammation	0.0507209	18944.5	0.441638	-0.0766826	0.182956	Wilcoxon rank sum test with continuity correction	two.sided	0.878478
CLMP	OID21419	Q9H6B4	Oncology	0.125369	44	0.443225	-0.4161	0.7347	Wilcoxon rank sum test with continuity correction	two.sided	0.878478
RABEPK	OID21163	Q7Z6M1	Oncology	0.502191	44	0.443225	-1.4593	3.092	Wilcoxon rank sum test with continuity correction	two.sided	0.878478
ARHGAP1	OID21202	Q07960	Oncology	0.659777	44	0.443231	-0.9119	3.1922	Wilcoxon rank sum test with continuity correction	two.sided	0.878478
CEP85	OID21241	Q6P2H3	Oncology	0.956753	44	0.443231	-1.2454	3.667	Wilcoxon rank sum test with continuity correction	two.sided	0.878478
ENTPD2	OID21260	Q9Y5L3	Oncology	0.302647	44	0.443231	-1.2381	2.1886	Wilcoxon rank sum test with continuity correction	two.sided	0.878478
GNE	OID21231	Q9Y223	Oncology	1.00763	44	0.443231	-0.8752	4.1598	Wilcoxon rank sum test with continuity correction	two.sided	0.878478
INPP1	OID21345	P49441	Oncology	0.577285	44	0.443231	-1.0369	2.8753	Wilcoxon rank sum test with continuity correction	two.sided	0.878478
MAGED1	OID21181	Q9Y5V3	Oncology	0.792023	44	0.443231	-1.7022	3.7216	Wilcoxon rank sum test with continuity correction	two.sided	0.878478
PSRC1	OID21169	Q6PGN9	Oncology	0.304511	44	0.443231	-0.4047	1.1898	Wilcoxon rank sum test with continuity correction	two.sided	0.878478
SEMA4C	OID21329	Q9C0C4	Oncology	0.161146	44	0.443231	-0.4684	0.7754	Wilcoxon rank sum test with continuity correction	two.sided	0.878478
SIAE	OID21503	Q9HAT2	Oncology	-0.311722	16	0.443231	-2.2863	1.3524	Wilcoxon rank sum test with continuity correction	two.sided	0.878478
SIGLEC9	OID21390	Q9Y336	Oncology	-0.137782	16	0.443231	-1.2944	0.4595	Wilcoxon rank sum test with continuity correction	two.sided	0.878478
TAFA5	OID21321	Q7Z5A7	Oncology	0.30308	44	0.443231	-1.1848	1.3633	Wilcoxon rank sum test with continuity correction	two.sided	0.878478
LIFR	OID20606	P42702	Inflammation	0.0247577	18940.5	0.443815	-0.0373393	0.0856544	Wilcoxon rank sum test with continuity correction	two.sided	0.878478
FXYD5	OID20463	Q96DB9	Inflammation	0.0665044	18939	0.444634	-0.10448	0.241614	Wilcoxon rank sum test with continuity correction	two.sided	0.878478
MMP1	OID20672	P03956	Inflammation	0.0313461	18936.5	0.445999	-0.0474691	0.111955	Wilcoxon rank sum test with continuity correction	two.sided	0.878478
COLEC12	OID20738	Q5KU26	Inflammation	-0.0179168	17272	0.446272	-0.0628902	0.0274147	Wilcoxon rank sum test with continuity correction	two.sided	0.878478
JUN	OID20424	P05412	Inflammation	0.0657594	18934.5	0.447093	-0.0989352	0.234455	Wilcoxon rank sum test with continuity correction	two.sided	0.878478
TGFB1	OID20621	P01137	Inflammation	-0.0298357	17285	0.453413	-0.104552	0.0458991	Wilcoxon rank sum test with continuity correction	two.sided	0.879272
MILR1	OID20482	Q7Z6M3	Inflammation	0.0415563	18909.5	0.460897	-0.0717902	0.157829	Wilcoxon rank sum test with continuity correction	two.sided	0.879272
IRAK4	OID20577	Q9NWZ3	Inflammation	0.0685719	18899.5	0.466485	-0.121473	0.264297	Wilcoxon rank sum test with continuity correction	two.sided	0.879272
SMOC2	OID20730	Q9H3U7	Inflammation	0.0265892	18894.5	0.469292	-0.0475633	0.097288	Wilcoxon rank sum test with continuity correction	two.sided	0.879272
CRIM1	OID20701	Q9NZV1	Inflammation	0.0490123	18891	0.471263	-0.0798391	0.177287	Wilcoxon rank sum test with continuity correction	two.sided	0.879272
PARP1	OID20500	P09874	Inflammation	0.0800879	18890	0.471828	-0.144365	0.301544	Wilcoxon rank sum test with continuity correction	two.sided	0.879272
IL16	OID20633	Q14005	Inflammation	0.0490728	18885.5	0.47437	-0.090498	0.182513	Wilcoxon rank sum test with continuity correction	two.sided	0.879272
SCRN1	OID20542	Q12765	Inflammation	-0.0790302	17322.5	0.47437	-0.290182	0.136377	Wilcoxon rank sum test with continuity correction	two.sided	0.879272
ERBB3	OID20705	P21860	Inflammation	0.0159445	18884	0.475219	-0.0282357	0.0591098	Wilcoxon rank sum test with continuity correction	two.sided	0.879272
AARSD1	OID21311	Q9BTE6	Oncology	0.644929	43	0.477728	-1.6554	3.6577	Wilcoxon rank sum test with continuity correction	two.sided	0.879272
DNAJB1	OID21363	P25685	Oncology	0.960231	43	0.477728	-1.5037	5.3797	Wilcoxon rank sum test with continuity correction	two.sided	0.879272
NT5E	OID21498	P21589	Oncology	-0.310018	17	0.477728	-2.1085	1.8124	Wilcoxon rank sum test with continuity correction	two.sided	0.879272
C4BPB	OID21481	P20851	Oncology	0.283748	43	0.477734	-1.1908	1.0021	Wilcoxon rank sum test with continuity correction	two.sided	0.879272
CDKN2D	OID21295	P55273	Oncology	-0.474851	17	0.477734	-3.5058	1.7475	Wilcoxon rank sum test with continuity correction	two.sided	0.879272
CEACAM1	OID21528	P13688	Oncology	-0.172895	17	0.477734	-0.7369	0.6389	Wilcoxon rank sum test with continuity correction	two.sided	0.879272
CRACR2A	OID21249	Q9BSW2	Oncology	-0.336559	17	0.477734	-5.0008	1.4464	Wilcoxon rank sum test with continuity correction	two.sided	0.879272
CRNN	OID21427	Q9UBG3	Oncology	0.680767	43	0.477734	-1.812	3.4654	Wilcoxon rank sum test with continuity correction	two.sided	0.879272
DKKL1	OID21313	Q9UK85	Oncology	0.458267	43	0.477734	-2.0847	2.6238	Wilcoxon rank sum test with continuity correction	two.sided	0.879272
FGF21	OID21402	Q9NSA1	Oncology	0.47178	43	0.477734	-1.071	5.6252	Wilcoxon rank sum test with continuity correction	two.sided	0.879272
IL12A_IL12B	OID21327	P29459_P29460	Oncology	-0.543332	17	0.477734	-2.2162	1.4378	Wilcoxon rank sum test with continuity correction	two.sided	0.879272
INPPL1	OID21314	O15357	Oncology	0.679977	43	0.477734	-1.4773	3.963	Wilcoxon rank sum test with continuity correction	two.sided	0.879272
MMP12	OID21439	P39900	Oncology	0.485876	43	0.477734	-1.2057	2.2061	Wilcoxon rank sum test with continuity correction	two.sided	0.879272
NBL1	OID21486	P41271	Oncology	0.152902	43	0.477734	-0.6246	0.5837	Wilcoxon rank sum test with continuity correction	two.sided	0.879272
PFKFB2	OID21356	O60825	Oncology	0.804193	43	0.477734	-1.6164	4.3578	Wilcoxon rank sum test with continuity correction	two.sided	0.879272
RANGAP1	OID21203	P46060	Oncology	-0.161968	17	0.477734	-2.1235	0.8306	Wilcoxon rank sum test with continuity correction	two.sided	0.879272
PAPPA	OID20421	Q13219	Inflammation	0.108181	18864	0.486621	-0.210587	0.422956	Wilcoxon rank sum test with continuity correction	two.sided	0.891759
EPHA1	OID20677	P21709	Inflammation	0.0259851	18857	0.490646	-0.0500796	0.101297	Wilcoxon rank sum test with continuity correction	two.sided	0.891759
VEGFD	OID20662	O43915	Inflammation	-0.0346134	17353	0.4918	-0.132629	0.062953	Wilcoxon rank sum test with continuity correction	two.sided	0.891759
CLEC7A	OID20636	Q9BXN2	Inflammation	-0.0325653	17371	0.502245	-0.127487	0.0609631	Wilcoxon rank sum test with continuity correction	two.sided	0.891759
IL7	OID20535	P13232	Inflammation	0.0414309	18832.5	0.504875	-0.0832183	0.172838	Wilcoxon rank sum test with continuity correction	two.sided	0.891759
FLT3LG	OID20661	P49771	Inflammation	0.0325155	18828.5	0.507218	-0.0578858	0.125254	Wilcoxon rank sum test with continuity correction	two.sided	0.891759
CD1C	OID21483	P29017	Oncology	-0.136042	18	0.51365	-0.8058	0.4988	Wilcoxon rank sum test with continuity correction	two.sided	0.891759
CPXM1	OID21479	Q96SM3	Oncology	-0.245323	18	0.51365	-1.9389	1.3131	Wilcoxon rank sum test with continuity correction	two.sided	0.891759
GALNT10	OID21371	Q86SR1	Oncology	-0.144607	18	0.51365	-0.6464	0.8343	Wilcoxon rank sum test with continuity correction	two.sided	0.891759
GFRA2	OID21330	O00451	Oncology	0.0726531	42	0.51365	-0.7019	0.5225	Wilcoxon rank sum test with continuity correction	two.sided	0.891759
CCN1	OID21368	O00622	Oncology	0.40143	42	0.513656	-1.0784	2.9137	Wilcoxon rank sum test with continuity correction	two.sided	0.891759
EPS8L2	OID21397	Q9H6S3	Oncology	0.606003	42	0.513656	-1.3659	2.8511	Wilcoxon rank sum test with continuity correction	two.sided	0.891759
HBQ1	OID21433	P09105	Oncology	0.501678	42	0.513656	-1.8334	1.6917	Wilcoxon rank sum test with continuity correction	two.sided	0.891759
LAG3	OID21315	P18627	Oncology	-0.215342	18	0.513656	-1.2913	1.2801	Wilcoxon rank sum test with continuity correction	two.sided	0.891759
PDP1	OID21176	Q9P0J1	Oncology	-0.622078	18	0.513656	-4.2037	7.6079	Wilcoxon rank sum test with continuity correction	two.sided	0.891759
PODXL2	OID21487	Q9NZ53	Oncology	0.143319	42	0.513656	-0.9803	0.9614	Wilcoxon rank sum test with continuity correction	two.sided	0.891759
POLR2F	OID21283	P61218	Oncology	0.331975	42	0.513656	-2.3743	3.891	Wilcoxon rank sum test with continuity correction	two.sided	0.891759
PQBP1	OID21172	O60828	Oncology	0.558151	42	0.513656	-1.462	4.3619	Wilcoxon rank sum test with continuity correction	two.sided	0.891759
PRTG	OID21443	Q2VWP7	Oncology	0.189602	42	0.513656	-0.5998	0.9952	Wilcoxon rank sum test with continuity correction	two.sided	0.891759
SIRT2	OID21375	Q8IXJ6	Oncology	0.630636	42	0.513656	-1.4714	5.2281	Wilcoxon rank sum test with continuity correction	two.sided	0.891759
STAT5B	OID21277	P51692	Oncology	0.818446	42	0.513656	-1.7385	7.7125	Wilcoxon rank sum test with continuity correction	two.sided	0.891759
IL24	OID20440	Q13007	Inflammation	-0.0306861	17391.5	0.514283	-0.118217	0.0592707	Wilcoxon rank sum test with continuity correction	two.sided	0.891759
NFASC	OID20634	O94856	Inflammation	-0.0215945	17394	0.515761	-0.0923756	0.0467838	Wilcoxon rank sum test with continuity correction	two.sided	0.891759
IL2	OID20419	P60568	Inflammation	0.0580268	18808	0.519318	-0.128365	0.240304	Wilcoxon rank sum test with continuity correction	two.sided	0.891759
EIF4G1	OID20625	Q04637	Inflammation	0.060155	18806.5	0.520209	-0.119388	0.24153	Wilcoxon rank sum test with continuity correction	two.sided	0.891759
CXCL12	OID20464	P48061	Inflammation	-0.0564354	17402.5	0.520803	-0.235776	0.119556	Wilcoxon rank sum test with continuity correction	two.sided	0.891759
FABP9	OID20501	Q0Z7S8	Inflammation	0.0731795	18803	0.522291	-0.149454	0.300368	Wilcoxon rank sum test with continuity correction	two.sided	0.891759
MMP10	OID20687	P09238	Inflammation	0.0458856	18792.5	0.528564	-0.0935604	0.19289	Wilcoxon rank sum test with continuity correction	two.sided	0.891759
SPINK4	OID20509	O60575	Inflammation	-0.0442404	17421.5	0.532165	-0.19015	0.0914577	Wilcoxon rank sum test with continuity correction	two.sided	0.891759
IL1RN	OID20700	P18510	Inflammation	0.0543501	18775.5	0.5388	-0.131943	0.244986	Wilcoxon rank sum test with continuity correction	two.sided	0.891759
CCL23	OID20693	P55773	Inflammation	0.0262656	18772.5	0.540617	-0.0581398	0.108116	Wilcoxon rank sum test with continuity correction	two.sided	0.891759
EIF5A	OID20423	P63241	Inflammation	-0.0314618	17440.5	0.543652	-0.138835	0.0708937	Wilcoxon rank sum test with continuity correction	two.sided	0.891759
PCDH1	OID20614	Q08174	Inflammation	0.00858618	18766.5	0.544259	-0.0203887	0.0371393	Wilcoxon rank sum test with continuity correction	two.sided	0.891759
FST	OID20770	P19883	Inflammation	-0.0271476	17443.5	0.545477	-0.116854	0.066121	Wilcoxon rank sum test with continuity correction	two.sided	0.891759
MEGF10	OID20746	Q96KG7	Inflammation	-0.0227388	17447	0.547609	-0.0944918	0.053319	Wilcoxon rank sum test with continuity correction	two.sided	0.891759
GALNT2	OID21423	Q10471	Oncology	-0.0831087	19	0.55093	-0.3538	0.3774	Wilcoxon rank sum test with continuity correction	two.sided	0.891759
CD33	OID21472	P20138	Oncology	-0.35183	19	0.550935	-2.6708	0.9668	Wilcoxon rank sum test with continuity correction	two.sided	0.891759
CDC27	OID21238	P30260	Oncology	0.576846	41	0.550935	-1.5838	5.6144	Wilcoxon rank sum test with continuity correction	two.sided	0.891759
CDC37	OID21470	Q16543	Oncology	0.84269	41	0.550935	-1.1891	5.7403	Wilcoxon rank sum test with continuity correction	two.sided	0.891759
IQGAP2	OID21361	Q13576	Oncology	-0.272472	19	0.550935	-2.6674	1.8407	Wilcoxon rank sum test with continuity correction	two.sided	0.891759
KAZALD1	OID21339	Q96I82	Oncology	-0.311269	19	0.550935	-2.302	0.9699	Wilcoxon rank sum test with continuity correction	two.sided	0.891759
KIR2DL3	OID21196	P43628	Oncology	0.31426	41	0.550935	-1.7043	1.8238	Wilcoxon rank sum test with continuity correction	two.sided	0.891759
NPY	OID21388	P01303	Oncology	-0.366954	19	0.550935	-4.5581	1.5543	Wilcoxon rank sum test with continuity correction	two.sided	0.891759
OGFR	OID21360	Q9NZT2	Oncology	0.607501	41	0.550935	-3.0642	3.2166	Wilcoxon rank sum test with continuity correction	two.sided	0.891759
PPP1R12A	OID21475	O14974	Oncology	-0.608232	19	0.550935	-3.0633	1.765	Wilcoxon rank sum test with continuity correction	two.sided	0.891759
TBC1D23	OID21286	Q9NUY8	Oncology	-0.603484	19	0.550935	-3.3145	1.6006	Wilcoxon rank sum test with continuity correction	two.sided	0.891759
TMPRSS15	OID21364	P98073	Oncology	0.151254	41	0.550935	-1.1145	3.3787	Wilcoxon rank sum test with continuity correction	two.sided	0.891759
IL1B	OID20427	P01584	Inflammation	0.0633498	18752.5	0.552806	-0.149644	0.282771	Wilcoxon rank sum test with continuity correction	two.sided	0.891759
IL10RA	OID20420	Q13651	Inflammation	0.0333331	18747	0.556182	-0.0719329	0.137666	Wilcoxon rank sum test with continuity correction	two.sided	0.891759
BTN2A1	OID20713	Q7KYR7	Inflammation	-0.0182973	17464.5	0.558335	-0.0861672	0.0471853	Wilcoxon rank sum test with continuity correction	two.sided	0.891759
IL5RA	OID20601	Q01344	Inflammation	0.032188	18741.5	0.559567	-0.0761906	0.143418	Wilcoxon rank sum test with continuity correction	two.sided	0.891759
TNFSF11	OID20592	O14788	Inflammation	-0.0446407	17474	0.5642	-0.204481	0.107117	Wilcoxon rank sum test with continuity correction	two.sided	0.891759
LRRN1	OID20438	Q6UXK5	Inflammation	-0.0155888	17475	0.564819	-0.0681434	0.0374721	Wilcoxon rank sum test with continuity correction	two.sided	0.891759
AGRN	OID20786	O00468	Inflammation	-0.0256526	17476	0.565438	-0.117764	0.0679538	Wilcoxon rank sum test with continuity correction	two.sided	0.891759
PREB	OID20439	Q9HCU5	Inflammation	0.0182268	18731.5	0.565748	-0.0446076	0.0805684	Wilcoxon rank sum test with continuity correction	two.sided	0.891759
HEXIM1	OID20589	O94992	Inflammation	0.0495886	18731.5	0.565748	-0.125611	0.217843	Wilcoxon rank sum test with continuity correction	two.sided	0.891759
MATN2	OID20767	O00339	Inflammation	0.0224675	18726	0.569162	-0.0548453	0.0986202	Wilcoxon rank sum test with continuity correction	two.sided	0.891759
CLEC4G	OID20590	Q6UXB4	Inflammation	0.0266355	18722.5	0.571339	-0.0663113	0.125251	Wilcoxon rank sum test with continuity correction	two.sided	0.891759
IL10RB	OID20696	Q08334	Inflammation	-0.0208582	17491	0.574768	-0.0937292	0.053467	Wilcoxon rank sum test with continuity correction	two.sided	0.891759
HSD11B1	OID20575	P28845	Inflammation	0.0258087	18710	0.579147	-0.0673359	0.118663	Wilcoxon rank sum test with continuity correction	two.sided	0.891759
ENPP5	OID20736	Q9UJA9	Inflammation	0.0199179	18708	0.580401	-0.0554503	0.0978797	Wilcoxon rank sum test with continuity correction	two.sided	0.891759
IL22RA1	OID20449	Q8N6P7	Inflammation	-0.030748	17506.5	0.584485	-0.134582	0.0745012	Wilcoxon rank sum test with continuity correction	two.sided	0.891759
CCL21	OID20686	O00585	Inflammation	-0.0253454	17512	0.587951	-0.120984	0.066896	Wilcoxon rank sum test with continuity correction	two.sided	0.891759
PPM1A	OID21184	P35813	Oncology	-0.137007	20	0.589493	-0.7469	5.1233	Wilcoxon rank sum test with continuity correction	two.sided	0.891759
YES1	OID21348	P07947	Oncology	-0.471544	20	0.589493	-1.838	1.8048	Wilcoxon rank sum test with continuity correction	two.sided	0.891759
ADAMTS15	OID21275	Q8TE58	Oncology	-0.450367	20	0.589498	-3.206	1.2038	Wilcoxon rank sum test with continuity correction	two.sided	0.891759
AKT3	OID21197	Q9Y243	Oncology	0.32322	40	0.589498	-2.8001	2.1746	Wilcoxon rank sum test with continuity correction	two.sided	0.891759
ANKRD54	OID21162	Q6NXT1	Oncology	0.350742	40	0.589498	-2.5519	6.8455	Wilcoxon rank sum test with continuity correction	two.sided	0.891759
AREG	OID21357	P15514	Oncology	0.440673	40	0.589498	-1.6002	2.1877	Wilcoxon rank sum test with continuity correction	two.sided	0.891759
CD38	OID21316	P28907	Oncology	-0.171601	20	0.589498	-1.4886	1.242	Wilcoxon rank sum test with continuity correction	two.sided	0.891759
DCTN2	OID21334	Q13561	Oncology	0.285867	40	0.589498	-2.1468	4.3061	Wilcoxon rank sum test with continuity correction	two.sided	0.891759
F3	OID21440	P13726	Oncology	0.254718	40	0.589498	-0.5953	1.4839	Wilcoxon rank sum test with continuity correction	two.sided	0.891759
FOXO3	OID21271	O43524	Oncology	-0.65167	20	0.589498	-3.5068	5.8203	Wilcoxon rank sum test with continuity correction	two.sided	0.891759
KLK12	OID21201	Q9UKR0	Oncology	-0.529481	20	0.589498	-4.0217	2.9229	Wilcoxon rank sum test with continuity correction	two.sided	0.891759
KLK6	OID21526	Q92876	Oncology	-0.116607	20	0.589498	-1.256	1.0603	Wilcoxon rank sum test with continuity correction	two.sided	0.891759
LYN	OID21350	P07948	Oncology	-0.193155	20	0.589498	-1.183	2.4109	Wilcoxon rank sum test with continuity correction	two.sided	0.891759
MAP3K5	OID21253	Q99683	Oncology	-0.6343	20	0.589498	-3.4082	2.1396	Wilcoxon rank sum test with continuity correction	two.sided	0.891759
METAP2	OID21437	P50579	Oncology	0.331283	40	0.589498	-1.3833	2.046	Wilcoxon rank sum test with continuity correction	two.sided	0.891759
PDGFC	OID21183	Q9NRA1	Oncology	-0.20123	20	0.589498	-1.7844	1.2798	Wilcoxon rank sum test with continuity correction	two.sided	0.891759
PRDX6	OID21404	P30041	Oncology	-0.471058	20	0.589498	-2.6693	2.8761	Wilcoxon rank sum test with continuity correction	two.sided	0.891759
RBP2	OID21365	P50120	Oncology	-0.47743	20	0.589498	-2.2892	2.9375	Wilcoxon rank sum test with continuity correction	two.sided	0.891759
RP2	OID21302	O75695	Oncology	-0.26177	20	0.589498	-1.216	2.8394	Wilcoxon rank sum test with continuity correction	two.sided	0.891759
SUGT1	OID21229	Q9Y2Z0	Oncology	0.31514	40	0.589498	-1.5181	4.0089	Wilcoxon rank sum test with continuity correction	two.sided	0.891759
TNFRSF13C	OID20480	Q96RJ3	Inflammation	0.0322553	18689	0.592377	-0.0951816	0.156407	Wilcoxon rank sum test with continuity correction	two.sided	0.891759
FSTL3	OID20782	O95633	Inflammation	0.0208054	18687.5	0.593327	-0.0503879	0.0939276	Wilcoxon rank sum test with continuity correction	two.sided	0.891759
CCL17	OID20745	Q92583	Inflammation	0.0434784	18686	0.594278	-0.126416	0.218505	Wilcoxon rank sum test with continuity correction	two.sided	0.891759
NFATC3	OID20470	Q12968	Inflammation	0.0425496	18682	0.596817	-0.115777	0.198439	Wilcoxon rank sum test with continuity correction	two.sided	0.891759
ICAM4	OID20578	Q14773	Inflammation	0.0324846	18675.5	0.600954	-0.0871677	0.14619	Wilcoxon rank sum test with continuity correction	two.sided	0.891759
ENPP7	OID20689	Q6UWV6	Inflammation	-0.0410309	17535	0.602548	-0.206878	0.123369	Wilcoxon rank sum test with continuity correction	two.sided	0.891759
TNFRSF11B	OID20735	O00300	Inflammation	-0.0197232	17539	0.605103	-0.0890171	0.0563908	Wilcoxon rank sum test with continuity correction	two.sided	0.891759
TANK	OID20474	Q92844	Inflammation	0.0560304	18666.5	0.606703	-0.157517	0.274683	Wilcoxon rank sum test with continuity correction	two.sided	0.891759
EPO	OID20522	P01588	Inflammation	-0.0919007	17544.5	0.608625	-0.439276	0.239523	Wilcoxon rank sum test with continuity correction	two.sided	0.891759
CRELD2	OID20751	Q6UXH1	Inflammation	-0.0208843	17546.5	0.609907	-0.104999	0.0581531	Wilcoxon rank sum test with continuity correction	two.sided	0.891759
RAB6A	OID20608	P20340	Inflammation	-0.0592979	17548	0.61087	-0.301274	0.170818	Wilcoxon rank sum test with continuity correction	two.sided	0.891759
CD22	OID20637	P20273	Inflammation	0.0219809	18648.5	0.618274	-0.0628888	0.108478	Wilcoxon rank sum test with continuity correction	two.sided	0.891759
CCL20	OID20671	P78556	Inflammation	-0.0523366	17565.5	0.622153	-0.260456	0.154365	Wilcoxon rank sum test with continuity correction	two.sided	0.891759
SIGLEC1	OID20690	Q9BZZ2	Inflammation	-0.0193513	17574.5	0.62799	-0.104851	0.0612391	Wilcoxon rank sum test with continuity correction	two.sided	0.891759
HGS	OID21175	O14964	Oncology	0.42147	39	0.629256	-1.3816	6.59	Wilcoxon rank sum test with continuity correction	two.sided	0.891759
ATP6V1D	OID21341	Q9Y5K8	Oncology	0.167696	39	0.629261	-0.5308	4.7475	Wilcoxon rank sum test with continuity correction	two.sided	0.891759
BAIAP2	OID21250	Q9UQB8	Oncology	0.395844	39	0.629261	-2.5384	1.9899	Wilcoxon rank sum test with continuity correction	two.sided	0.891759
CD28	OID21265	P10747	Oncology	-0.297775	21	0.629261	-1.2665	0.9488	Wilcoxon rank sum test with continuity correction	two.sided	0.891759
CPVL	OID21435	Q9H3G5	Oncology	0.253384	39	0.629261	-1.9474	1.7685	Wilcoxon rank sum test with continuity correction	two.sided	0.891759
EPHA2	OID21342	P29317	Oncology	-0.182342	21	0.629261	-1.124	1.253	Wilcoxon rank sum test with continuity correction	two.sided	0.891759
FEN1	OID21192	P39748	Oncology	0.596032	39	0.629261	-2.448	5.0812	Wilcoxon rank sum test with continuity correction	two.sided	0.891759
FLT1	OID21301	P17948	Oncology	0.22008	39	0.629261	-0.9167	2.2188	Wilcoxon rank sum test with continuity correction	two.sided	0.891759
HS6ST1	OID21441	O60243	Oncology	-0.235827	21	0.629261	-1.681	0.8439	Wilcoxon rank sum test with continuity correction	two.sided	0.891759
HTRA2	OID21471	O43464	Oncology	-0.16179	21	0.629261	-0.9425	2.685	Wilcoxon rank sum test with continuity correction	two.sided	0.891759
LPCAT2	OID21290	Q7L5N7	Oncology	0.299151	39	0.629261	-1.0404	4.7203	Wilcoxon rank sum test with continuity correction	two.sided	0.891759
MAEA	OID21206	Q7L5Y9	Oncology	0.509775	39	0.629261	-2.8823	5.4904	Wilcoxon rank sum test with continuity correction	two.sided	0.891759
MUC16	OID21378	Q8WXI7	Oncology	-0.657598	21	0.629261	-3.8691	4.6038	Wilcoxon rank sum test with continuity correction	two.sided	0.891759
PRKRA	OID21225	O75569	Oncology	0.748075	39	0.629261	-2.0892	3.4023	Wilcoxon rank sum test with continuity correction	two.sided	0.891759
RET	OID21346	P07949	Oncology	-0.136967	21	0.629261	-0.8309	0.6209	Wilcoxon rank sum test with continuity correction	two.sided	0.891759
RNF41	OID21179	Q9H4P4	Oncology	0.470648	39	0.629261	-1.6729	5.7991	Wilcoxon rank sum test with continuity correction	two.sided	0.891759
SFTPA2	OID21218	Q8IWL1	Oncology	0.394956	39	0.629261	-1.8618	3.2743	Wilcoxon rank sum test with continuity correction	two.sided	0.891759
SRC	OID21521	P12931	Oncology	-0.46304	21	0.629261	-3.0348	2.8524	Wilcoxon rank sum test with continuity correction	two.sided	0.891759
STX16	OID21170	O14662	Oncology	0.332456	39	0.629261	-2.7807	2.4731	Wilcoxon rank sum test with continuity correction	two.sided	0.891759
TEK	OID21496	Q02763	Oncology	0.103271	39	0.629261	-0.4919	1.4606	Wilcoxon rank sum test with continuity correction	two.sided	0.891759
VPS37A	OID21355	Q8NEZ2	Oncology	0.29059	39	0.629261	-1.3794	4.437	Wilcoxon rank sum test with continuity correction	two.sided	0.891759
MZB1	OID20732	Q8WU39	Inflammation	-0.0222608	17584	0.634177	-0.114974	0.0717289	Wilcoxon rank sum test with continuity correction	two.sided	0.893915
CCL13	OID20655	Q99616	Inflammation	-0.0345041	17585	0.63483	-0.16974	0.108789	Wilcoxon rank sum test with continuity correction	two.sided	0.893915
LGALS9	OID20781	O00182	Inflammation	-0.0213722	17587	0.636136	-0.10927	0.0650598	Wilcoxon rank sum test with continuity correction	two.sided	0.893915
CD48	OID20692	P09326	Inflammation	-0.0164226	17588	0.63679	-0.0839904	0.051391	Wilcoxon rank sum test with continuity correction	two.sided	0.893915
PNPT1	OID20445	Q8TCS8	Inflammation	-0.032302	17590	0.638098	-0.164596	0.0959845	Wilcoxon rank sum test with continuity correction	two.sided	0.893915
CD4	OID20584	P01730	Inflammation	0.0202311	18612.5	0.641701	-0.0611515	0.0999072	Wilcoxon rank sum test with continuity correction	two.sided	0.893915
ESM1	OID20758	Q9NQ30	Inflammation	-0.020133	17602	0.64597	-0.111248	0.0692473	Wilcoxon rank sum test with continuity correction	two.sided	0.893915
LAIR1	OID20737	Q6GTX8	Inflammation	0.0205078	18604	0.647286	-0.0632712	0.10449	Wilcoxon rank sum test with continuity correction	two.sided	0.893915
TNFRSF13B	OID20702	O14836	Inflammation	0.0151333	18603	0.647944	-0.0500189	0.0832538	Wilcoxon rank sum test with continuity correction	two.sided	0.893915
PROK1	OID20543	P58294	Inflammation	-0.0530722	17613	0.653221	-0.283861	0.170565	Wilcoxon rank sum test with continuity correction	two.sided	0.893915
PTX3	OID20570	P26022	Inflammation	0.0211106	18581.5	0.662165	-0.0754753	0.113096	Wilcoxon rank sum test with continuity correction	two.sided	0.893915
ROBO1	OID20734	Q9Y6N7	Inflammation	-0.0146325	17629.5	0.664159	-0.0800221	0.0522908	Wilcoxon rank sum test with continuity correction	two.sided	0.893915
FCAR	OID20564	P24071	Inflammation	0.0347324	18572.5	0.668154	-0.116793	0.182278	Wilcoxon rank sum test with continuity correction	two.sided	0.893915
TBL1X	OID21220	O60907	Oncology	0.354916	38	0.670125	-1.1812	2.4417	Wilcoxon rank sum test with continuity correction	two.sided	0.893915
AKR1B1	OID21244	P15121	Oncology	0.448178	38	0.670129	-2.493	2.8029	Wilcoxon rank sum test with continuity correction	two.sided	0.893915
ANGPT2	OID21463	O15123	Oncology	0.186114	38	0.670129	-0.7229	0.865	Wilcoxon rank sum test with continuity correction	two.sided	0.893915
BGN	OID21198	P21810	Oncology	0.279486	38	0.670129	-1.1997	2.3683	Wilcoxon rank sum test with continuity correction	two.sided	0.893915
BTC	OID21199	P35070	Oncology	0.378461	38	0.670129	-2.5708	2.9715	Wilcoxon rank sum test with continuity correction	two.sided	0.893915
CA14	OID21401	Q9ULX7	Oncology	-0.0979461	22	0.670129	-1.3509	0.8942	Wilcoxon rank sum test with continuity correction	two.sided	0.893915
CCN4	OID21444	O95388	Oncology	-0.117961	22	0.670129	-0.7563	0.5246	Wilcoxon rank sum test with continuity correction	two.sided	0.893915
EDA2R	OID21451	Q9HAV5	Oncology	-0.105549	22	0.670129	-1.012	1.0162	Wilcoxon rank sum test with continuity correction	two.sided	0.893915
ERBB2	OID21520	P04626	Oncology	0.0648428	38	0.670129	-0.289	0.931	Wilcoxon rank sum test with continuity correction	two.sided	0.893915
HAGH	OID21459	Q16775	Oncology	0.718479	38	0.670129	-2.1077	5.4777	Wilcoxon rank sum test with continuity correction	two.sided	0.893915
HSPB6	OID21408	O14558	Oncology	-0.258269	22	0.670129	-1.8489	1.0623	Wilcoxon rank sum test with continuity correction	two.sided	0.893915
LAT2	OID21292	Q9GZY6	Oncology	-0.233495	22	0.670129	-1.7861	2.6283	Wilcoxon rank sum test with continuity correction	two.sided	0.893915
MAVS	OID21204	Q7Z434	Oncology	-0.36593	22	0.670129	-3.0245	1.9086	Wilcoxon rank sum test with continuity correction	two.sided	0.893915
MZT1	OID21186	Q08AG7	Oncology	0.138413	38	0.670129	-1.4629	2.1889	Wilcoxon rank sum test with continuity correction	two.sided	0.893915
NECTIN4	OID21490	Q96NY8	Oncology	0.106714	38	0.670129	-0.851	2.0455	Wilcoxon rank sum test with continuity correction	two.sided	0.893915
RASSF2	OID21194	P50749	Oncology	0.380411	38	0.670129	-2.1418	5.1317	Wilcoxon rank sum test with continuity correction	two.sided	0.893915
SH2B3	OID21222	Q9UQQ2	Oncology	0.300427	38	0.670129	-5.0291	4.8651	Wilcoxon rank sum test with continuity correction	two.sided	0.893915
TNFRSF19	OID21446	Q9NS68	Oncology	-0.0960967	22	0.670129	-0.8992	1.0869	Wilcoxon rank sum test with continuity correction	two.sided	0.893915
VAT1	OID21382	Q99536	Oncology	-0.107256	22	0.670129	-1.1995	1.7632	Wilcoxon rank sum test with continuity correction	two.sided	0.893915
PGF	OID20673	P49763	Inflammation	0.0204932	18563	0.6745	-0.0733773	0.114285	Wilcoxon rank sum test with continuity correction	two.sided	0.898069
NUDC	OID20623	Q9Y266	Inflammation	-0.0347518	17649.5	0.677513	-0.199874	0.13196	Wilcoxon rank sum test with continuity correction	two.sided	0.898069
CCL11	OID20668	P51671	Inflammation	0.0238653	18558	0.677849	-0.0884985	0.138945	Wilcoxon rank sum test with continuity correction	two.sided	0.898069
CXCL6	OID20613	P80162	Inflammation	0.0265361	18557.5	0.678184	-0.0968968	0.151066	Wilcoxon rank sum test with continuity correction	two.sided	0.898069
CCL25	OID20674	O15444	Inflammation	0.0312943	18552	0.681876	-0.121694	0.186328	Wilcoxon rank sum test with continuity correction	two.sided	0.900123
TFF2	OID20787	Q03403	Inflammation	-0.0410538	17656.5	0.682212	-0.22486	0.147265	Wilcoxon rank sum test with continuity correction	two.sided	0.900123
HSPA1A	OID20718	P0DMV8	Inflammation	-0.0373704	17660.5	0.684902	-0.208265	0.139299	Wilcoxon rank sum test with continuity correction	two.sided	0.902036
TLR3	OID20612	O15455	Inflammation	-0.0284436	17680	0.698075	-0.180663	0.11778	Wilcoxon rank sum test with continuity correction	two.sided	0.908109
TNFRSF11A	OID20646	Q9Y6Q6	Inflammation	-0.0144624	17689.5	0.704525	-0.0985525	0.0668552	Wilcoxon rank sum test with continuity correction	two.sided	0.908109
IL1RL2	OID20487	Q9HB29	Inflammation	0.0168318	18516	0.706226	-0.068346	0.0991131	Wilcoxon rank sum test with continuity correction	two.sided	0.908109
PADI2	OID20467	Q9Y2J8	Inflammation	-0.0286551	17699	0.710997	-0.182926	0.11597	Wilcoxon rank sum test with continuity correction	two.sided	0.908109
LRP1	OID21293	Q07954	Oncology	-0.0702529	23	0.711994	-0.6108	0.646	Wilcoxon rank sum test with continuity correction	two.sided	0.908109
ARSB	OID21331	P15848	Oncology	-0.218097	23	0.711997	-1.7196	1.0194	Wilcoxon rank sum test with continuity correction	two.sided	0.908109
CD302	OID21328	Q8IX05	Oncology	-0.0896852	23	0.711997	-0.9041	0.8617	Wilcoxon rank sum test with continuity correction	two.sided	0.908109
CNPY4	OID21317	Q8N129	Oncology	-0.0939992	23	0.711997	-0.9692	1.5914	Wilcoxon rank sum test with continuity correction	two.sided	0.908109
CRISP2	OID21456	P16562	Oncology	-0.132162	23	0.711997	-1.4936	0.7542	Wilcoxon rank sum test with continuity correction	two.sided	0.908109
DLL1	OID21525	O00548	Oncology	-0.0473621	23	0.711997	-0.6026	1.0513	Wilcoxon rank sum test with continuity correction	two.sided	0.908109
FXN	OID21442	Q16595	Oncology	0.189334	37	0.711997	-1.0702	3.4141	Wilcoxon rank sum test with continuity correction	two.sided	0.908109
KLK1	OID21499	P06870	Oncology	0.33204	37	0.711997	-1.3866	5.0583	Wilcoxon rank sum test with continuity correction	two.sided	0.908109
MSRA	OID21513	Q9UJ68	Oncology	0.144722	37	0.711997	-2.1286	2.0523	Wilcoxon rank sum test with continuity correction	two.sided	0.908109
NCS1	OID21458	P62166	Oncology	0.0979272	37	0.711997	-0.9581	2.109	Wilcoxon rank sum test with continuity correction	two.sided	0.908109
NUDT2	OID21308	P50583	Oncology	-0.272539	23	0.711997	-2.1621	2.2916	Wilcoxon rank sum test with continuity correction	two.sided	0.908109
S100A12	OID21374	P80511	Oncology	0.387727	37	0.711997	-2.9095	3.4969	Wilcoxon rank sum test with continuity correction	two.sided	0.908109
TGFBR2	OID21493	P37173	Oncology	-0.0917697	23	0.711997	-1.0061	1.2711	Wilcoxon rank sum test with continuity correction	two.sided	0.908109
TRIAP1	OID21403	O43715	Oncology	0.144524	37	0.711997	-0.8731	3.4682	Wilcoxon rank sum test with continuity correction	two.sided	0.908109
CXCL8	OID20631	P10145	Inflammation	0.0443706	18492	0.72263	-0.179913	0.272449	Wilcoxon rank sum test with continuity correction	two.sided	0.918292
JCHAIN	OID20494	P01591	Inflammation	-0.0360815	17716.5	0.722974	-0.24458	0.171024	Wilcoxon rank sum test with continuity correction	two.sided	0.918292
CD200	OID20603	P41217	Inflammation	-0.0113502	17718.5	0.724347	-0.0777716	0.054261	Wilcoxon rank sum test with continuity correction	two.sided	0.918292
LAMP3	OID20638	Q9UQV4	Inflammation	-0.0145814	17719.5	0.725034	-0.100726	0.0697955	Wilcoxon rank sum test with continuity correction	two.sided	0.918292
IFNGR1	OID20678	P15260	Inflammation	-0.00810327	17730.5	0.732604	-0.0572337	0.0415	Wilcoxon rank sum test with continuity correction	two.sided	0.925529
IL17RB	OID20585	Q9NRM6	Inflammation	0.0183561	18476.5	0.733294	-0.0895868	0.123893	Wilcoxon rank sum test with continuity correction	two.sided	0.925529
TGFA	OID20600	P01135	Inflammation	-0.0244124	17746	0.743316	-0.169057	0.119944	Wilcoxon rank sum test with continuity correction	two.sided	0.926867
IL18R1	OID20652	Q13478	Inflammation	0.0111285	18458	0.746088	-0.0609142	0.0915433	Wilcoxon rank sum test with continuity correction	two.sided	0.926867
CTSF	OID21500	Q9UBX1	Oncology	-0.0587689	24	0.754749	-1.102	1.1147	Wilcoxon rank sum test with continuity correction	two.sided	0.926867
STX4	OID21326	Q12846	Oncology	-0.368598	24	0.754749	-2.693	1.4887	Wilcoxon rank sum test with continuity correction	two.sided	0.926867
UBAC1	OID21336	Q9BSL1	Oncology	-0.261571	24	0.754749	-1.352	0.9535	Wilcoxon rank sum test with continuity correction	two.sided	0.926867
AGR3	OID21243	Q8TD06	Oncology	0.222242	36	0.754753	-2.3969	2.9317	Wilcoxon rank sum test with continuity correction	two.sided	0.926867
CA9	OID21417	Q16790	Oncology	-0.172174	24	0.754753	-1.2205	1.9841	Wilcoxon rank sum test with continuity correction	two.sided	0.926867
CD300LF	OID21469	Q8TDQ1	Oncology	0.165946	36	0.754753	-1.1469	1.0305	Wilcoxon rank sum test with continuity correction	two.sided	0.926867
CDKN1A	OID21319	P38936	Oncology	-0.116996	24	0.754753	-1.7633	1.7149	Wilcoxon rank sum test with continuity correction	two.sided	0.926867
CPE	OID21392	P16870	Oncology	-0.124571	24	0.754753	-1.4986	0.7928	Wilcoxon rank sum test with continuity correction	two.sided	0.926867
DPY30	OID21410	Q9C005	Oncology	0.200515	36	0.754753	-1.266	2.121	Wilcoxon rank sum test with continuity correction	two.sided	0.926867
GSTA3	OID21242	Q16772	Oncology	-0.480526	24	0.754753	-2.9127	4.9789	Wilcoxon rank sum test with continuity correction	two.sided	0.926867
IGF1R	OID21274	P08069	Oncology	0.0467672	36	0.754753	-0.384	0.7003	Wilcoxon rank sum test with continuity correction	two.sided	0.926867
KRT18	OID21296	P05783	Oncology	0.159507	36	0.754753	-1.3749	3.1179	Wilcoxon rank sum test with continuity correction	two.sided	0.926867
SNAP29	OID21506	O95721	Oncology	-0.301564	24	0.754753	-2.9026	2.0725	Wilcoxon rank sum test with continuity correction	two.sided	0.926867
TJAP1	OID21477	Q5JTD0	Oncology	0.112877	36	0.754753	-1.4964	1.7985	Wilcoxon rank sum test with continuity correction	two.sided	0.926867
OSCAR	OID20776	Q8IYS5	Inflammation	0.0125229	18442.5	0.756862	-0.0631775	0.0897024	Wilcoxon rank sum test with continuity correction	two.sided	0.927607
SMPDL3A	OID20676	Q92484	Inflammation	0.022203	18441	0.757907	-0.11345	0.16196	Wilcoxon rank sum test with continuity correction	two.sided	0.927607
TNFSF10	OID20611	P50591	Inflammation	0.0126845	18430	0.765585	-0.073718	0.100647	Wilcoxon rank sum test with continuity correction	two.sided	0.93543
GZMA	OID20663	P12544	Inflammation	0.0181612	18416.5	0.77504	-0.0967182	0.135027	Wilcoxon rank sum test with continuity correction	two.sided	0.945393
LHPP	OID20749	Q9H008	Inflammation	0.0301795	18394.5	0.790519	-0.175264	0.226246	Wilcoxon rank sum test with continuity correction	two.sided	0.956086
GOPC	OID20551	Q9HD26	Inflammation	0.0299343	18384.5	0.797583	-0.202999	0.2628	Wilcoxon rank sum test with continuity correction	two.sided	0.956086
APBB1IP	OID21359	Q7Z5R6	Oncology	-0.0955613	25	0.798273	-1.3629	2.9945	Wilcoxon rank sum test with continuity correction	two.sided	0.956086
DSG3	OID21460	P32926	Oncology	-0.0990966	25	0.798273	-1.0735	0.9872	Wilcoxon rank sum test with continuity correction	two.sided	0.956086
FGFBP1	OID21507	Q14512	Oncology	0.263796	35	0.798273	-1.5372	3.1756	Wilcoxon rank sum test with continuity correction	two.sided	0.956086
FGFR2	OID21478	P21802	Oncology	-0.0444187	25	0.798273	-0.5001	1.085	Wilcoxon rank sum test with continuity correction	two.sided	0.956086
GFRA1	OID21457	P56159	Oncology	-0.0531155	25	0.798273	-0.8198	0.792	Wilcoxon rank sum test with continuity correction	two.sided	0.956086
RBP5	OID21369	P82980	Oncology	0.171757	35	0.798273	-2.7563	2.2611	Wilcoxon rank sum test with continuity correction	two.sided	0.956086
SCAMP3	OID21332	O14828	Oncology	0.272582	35	0.798273	-2.2977	2.473	Wilcoxon rank sum test with continuity correction	two.sided	0.956086
TACSTD2	OID21447	P09758	Oncology	0.11269	35	0.798273	-0.8963	2.4179	Wilcoxon rank sum test with continuity correction	two.sided	0.956086
XPNPEP2	OID21508	O43895	Oncology	-0.0938287	25	0.798273	-3.8449	0.9839	Wilcoxon rank sum test with continuity correction	two.sided	0.956086
CNTNAP2	OID20556	Q9UHC6	Inflammation	0.0127526	18375.5	0.803954	-0.103118	0.128257	Wilcoxon rank sum test with continuity correction	two.sided	0.960152
IL1A	OID20488	P01583	Inflammation	0.0309135	18375	0.804309	-0.215454	0.27817	Wilcoxon rank sum test with continuity correction	two.sided	0.960152
NELL2	OID20706	Q99435	Inflammation	0.00305012	18365	0.811404	-0.0216863	0.0284781	Wilcoxon rank sum test with continuity correction	two.sided	0.967034
PNLIPRP2	OID20775	P54317	Inflammation	0.0323781	18360	0.814958	-0.225681	0.291835	Wilcoxon rank sum test with continuity correction	two.sided	0.96968
ANGPTL2	OID20726	Q9UKU9	Inflammation	-0.0137456	17856.5	0.821008	-0.135804	0.109825	Wilcoxon rank sum test with continuity correction	two.sided	0.970596
FGF19	OID20715	O95750	Inflammation	0.0209668	18341.5	0.828139	-0.162984	0.205458	Wilcoxon rank sum test with continuity correction	two.sided	0.970596
CD70	OID20599	P32970	Inflammation	-0.013652	17866.5	0.828139	-0.141067	0.117455	Wilcoxon rank sum test with continuity correction	two.sided	0.970596
LGALS4	OID20748	P56470	Inflammation	-0.0126188	17873	0.832782	-0.128999	0.105566	Wilcoxon rank sum test with continuity correction	two.sided	0.970596
CLEC4D	OID20609	Q8WXI8	Inflammation	0.0177389	18332	0.834927	-0.145304	0.181087	Wilcoxon rank sum test with continuity correction	two.sided	0.970596
CD58	OID20716	P19256	Inflammation	-0.00362133	17877	0.835642	-0.0426825	0.0337622	Wilcoxon rank sum test with continuity correction	two.sided	0.970596
LY9	OID20670	Q9HBG7	Inflammation	-0.00618795	17878.5	0.836715	-0.0705488	0.0574612	Wilcoxon rank sum test with continuity correction	two.sided	0.970596
ATP6AP2	OID21178	O75787	Oncology	-0.162792	26	0.84243	-1.3876	3.1891	Wilcoxon rank sum test with continuity correction	two.sided	0.970596
CDHR2	OID21282	Q9BYE9	Oncology	-0.0865587	26	0.84243	-1.3035	0.9403	Wilcoxon rank sum test with continuity correction	two.sided	0.970596
DAB2	OID21428	P98082	Oncology	-0.275844	26	0.84243	-2.5416	2.0067	Wilcoxon rank sum test with continuity correction	two.sided	0.970596
FCRLB	OID21193	Q6BAA4	Oncology	-0.165382	26	0.84243	-3.1917	1.902	Wilcoxon rank sum test with continuity correction	two.sided	0.970596
FLT4	OID21491	P35916	Oncology	-0.0574114	26	0.84243	-0.9714	1.3842	Wilcoxon rank sum test with continuity correction	two.sided	0.970596
GFER	OID21259	P55789	Oncology	0.301853	34	0.84243	-1.5796	5.6963	Wilcoxon rank sum test with continuity correction	two.sided	0.970596
IGSF3	OID21312	O75054	Oncology	0.0714281	34	0.84243	-0.7451	2.8001	Wilcoxon rank sum test with continuity correction	two.sided	0.970596
LRIG1	OID21429	Q96JA1	Oncology	0.0703168	34	0.84243	-0.7843	1.3445	Wilcoxon rank sum test with continuity correction	two.sided	0.970596
LTA4H	OID21452	P09960	Oncology	-0.081809	26	0.84243	-0.9128	1.0211	Wilcoxon rank sum test with continuity correction	two.sided	0.970596
S100A4	OID21519	P26447	Oncology	-0.187577	26	0.84243	-2.0093	1.8044	Wilcoxon rank sum test with continuity correction	two.sided	0.970596
SPARC	OID21511	P09486	Oncology	-0.0180534	26	0.84243	-2.0041	0.9958	Wilcoxon rank sum test with continuity correction	two.sided	0.970596
STXBP3	OID21240	O00186	Oncology	0.0850195	34	0.84243	-1.8621	4.1477	Wilcoxon rank sum test with continuity correction	two.sided	0.970596
UXS1	OID21189	Q8NBZ7	Oncology	0.357903	34	0.84243	-2.337	5.6187	Wilcoxon rank sum test with continuity correction	two.sided	0.970596
FCRL2	OID20639	Q96LA5	Inflammation	0.0112782	18315	0.847103	-0.103773	0.131254	Wilcoxon rank sum test with continuity correction	two.sided	0.971254
IL5	OID20472	P05113	Inflammation	0.0261816	18309.5	0.851051	-0.259954	0.296151	Wilcoxon rank sum test with continuity correction	two.sided	0.971254
SLAMF1	OID20496	Q13291	Inflammation	0.013664	18306.5	0.853206	-0.138155	0.166519	Wilcoxon rank sum test with continuity correction	two.sided	0.971254
SULT2A1	OID20508	Q06520	Inflammation	0.0445045	18304	0.855002	-0.385696	0.473653	Wilcoxon rank sum test with continuity correction	two.sided	0.971254
CXCL1	OID20762	P09341	Inflammation	0.0110732	18296	0.860756	-0.113964	0.140284	Wilcoxon rank sum test with continuity correction	two.sided	0.971254
KLRD1	OID20632	Q13241	Inflammation	-0.00727856	17913	0.861476	-0.0944286	0.0816663	Wilcoxon rank sum test with continuity correction	two.sided	0.971254
TNFRSF4	OID20653	P43489	Inflammation	-0.00636247	17918	0.865076	-0.0841615	0.0800917	Wilcoxon rank sum test with continuity correction	two.sided	0.971254
CXCL3	OID20788	P19876	Inflammation	0.0141303	18290	0.865076	-0.152063	0.172196	Wilcoxon rank sum test with continuity correction	two.sided	0.971254
CSF3	OID20491	P09919	Inflammation	0.0158044	18285	0.86868	-0.195246	0.226481	Wilcoxon rank sum test with continuity correction	two.sided	0.971254
GBP2	OID20489	P32456	Inflammation	0.0254678	18279	0.873007	-0.281165	0.330474	Wilcoxon rank sum test with continuity correction	two.sided	0.971254
CCL24	OID20772	O00175	Inflammation	0.013163	18274	0.876616	-0.168182	0.19079	Wilcoxon rank sum test with continuity correction	two.sided	0.971254
LTO1	OID20434	Q8WV07	Inflammation	-0.0118727	17941	0.881673	-0.166855	0.142815	Wilcoxon rank sum test with continuity correction	two.sided	0.971254
ITGA11	OID20581	Q9UKX5	Inflammation	-0.00677253	17941.5	0.882035	-0.0903273	0.0829664	Wilcoxon rank sum test with continuity correction	two.sided	0.971254
AIF1	OID21234	P55008	Oncology	0.0845484	33	0.887086	-1.434	3.3311	Wilcoxon rank sum test with continuity correction	two.sided	0.971254
MANSC1	OID21492	Q9H8J5	Oncology	0.0145451	33	0.887086	-0.4446	1.3142	Wilcoxon rank sum test with continuity correction	two.sided	0.971254
AIFM1	OID21287	O95831	Oncology	0.0988911	33	0.887088	-1.2744	7.4178	Wilcoxon rank sum test with continuity correction	two.sided	0.971254
CALCOCO1	OID21387	Q9P1Z2	Oncology	-0.289934	27	0.887088	-1.8202	1.2931	Wilcoxon rank sum test with continuity correction	two.sided	0.971254
CAMKK1	OID21182	Q8N5S9	Oncology	0.156226	33	0.887088	-5.3785	4.4171	Wilcoxon rank sum test with continuity correction	two.sided	0.971254
CD27	OID21527	P26842	Oncology	-0.0640161	27	0.887088	-1.1858	1.1092	Wilcoxon rank sum test with continuity correction	two.sided	0.971254
CD5	OID21449	P06127	Oncology	0.0464658	33	0.887088	-0.7388	1.098	Wilcoxon rank sum test with continuity correction	two.sided	0.971254
CHAC2	OID21230	Q8WUX2	Oncology	0.201154	33	0.887088	-1.0938	6.8358	Wilcoxon rank sum test with continuity correction	two.sided	0.971254
CIAPIN1	OID21501	Q6FI81	Oncology	-0.0584321	27	0.887088	-1.9099	2.2187	Wilcoxon rank sum test with continuity correction	two.sided	0.971254
DPEP2	OID21305	Q9H4A9	Oncology	-0.0543117	27	0.887088	-0.5524	1.4878	Wilcoxon rank sum test with continuity correction	two.sided	0.971254
DRG2	OID21335	P55039	Oncology	0.0264154	33	0.887088	-1.3208	3.4446	Wilcoxon rank sum test with continuity correction	two.sided	0.971254
EGFL7	OID21252	Q9UHF1	Oncology	0.319255	33	0.887088	-1.821	1.5347	Wilcoxon rank sum test with continuity correction	two.sided	0.971254
FAM3B	OID21372	P58499	Oncology	-0.0178825	27	0.887088	-0.9364	0.4663	Wilcoxon rank sum test with continuity correction	two.sided	0.971254
GFAP	OID21247	P14136	Oncology	0.179074	33	0.887088	-2.6721	1.4477	Wilcoxon rank sum test with continuity correction	two.sided	0.971254
GFOD2	OID21216	Q3B7J2	Oncology	-0.012204	27	0.887088	-0.8013	3.9811	Wilcoxon rank sum test with continuity correction	two.sided	0.971254
HBEGF	OID21465	Q99075	Oncology	-0.0833982	27	0.887088	-2.2294	0.9347	Wilcoxon rank sum test with continuity correction	two.sided	0.971254
LYPD3	OID21530	O95274	Oncology	0.0469231	33	0.887088	-0.8432	3.2614	Wilcoxon rank sum test with continuity correction	two.sided	0.971254
PPME1	OID21347	Q9Y570	Oncology	-0.165	27	0.887088	-2.6358	2.3058	Wilcoxon rank sum test with continuity correction	two.sided	0.971254
SMAD5	OID21353	Q99717	Oncology	-0.0157932	27	0.887088	-1.8102	0.7367	Wilcoxon rank sum test with continuity correction	two.sided	0.971254
VWA1	OID21421	Q6PCB0	Oncology	-0.0446861	27	0.887088	-0.841	1.009	Wilcoxon rank sum test with continuity correction	two.sided	0.971254
LY75	OID20580	O60449	Inflammation	-0.00573305	17967	0.900498	-0.0992866	0.085183	Wilcoxon rank sum test with continuity correction	two.sided	0.984454
DCBLD2	OID21474	Q96PD2	Oncology	0.0627838	32.5	0.90956	-1.4548	1.3688	Wilcoxon rank sum test with continuity correction	two.sided	0.986378
CEACAM21	OID20548	Q3KPI0	Inflammation	0.00966561	18225.5	0.911748	-0.159756	0.183544	Wilcoxon rank sum test with continuity correction	two.sided	0.986378
IFNLR1	OID20506	Q8IU57	Inflammation	0.00416401	18216.5	0.918288	-0.0733694	0.0844226	Wilcoxon rank sum test with continuity correction	two.sided	0.986378
CHRDL1	OID20771	Q9BU40	Inflammation	-0.00409518	17993.5	0.919742	-0.0881278	0.0803645	Wilcoxon rank sum test with continuity correction	two.sided	0.986378
CEP164	OID20441	Q9UPV0	Inflammation	0.00645483	18207	0.925197	-0.124731	0.139535	Wilcoxon rank sum test with continuity correction	two.sided	0.986378
NCR1	OID20566	O76036	Inflammation	-0.00357411	18008	0.930292	-0.0857837	0.0799454	Wilcoxon rank sum test with continuity correction	two.sided	0.986378
HMBS	OID21385	P08397	Oncology	0.0864305	32	0.932106	-2.3097	1.9193	Wilcoxon rank sum test with continuity correction	two.sided	0.986378
TPMT	OID21270	P51580	Oncology	-0.0576621	28	0.932106	-2.7822	4.6673	Wilcoxon rank sum test with continuity correction	two.sided	0.986378
ADGRG1	OID21294	Q9Y653	Oncology	0.0410386	32	0.932107	-1.0653	0.8953	Wilcoxon rank sum test with continuity correction	two.sided	0.986378
ADM	OID21467	P35318	Oncology	-0.34508	28	0.932107	-2.7728	3.272	Wilcoxon rank sum test with continuity correction	two.sided	0.986378
BIRC2	OID21217	Q13490	Oncology	0.0363317	32	0.932107	-1.4012	3.3714	Wilcoxon rank sum test with continuity correction	two.sided	0.986378
CALB1	OID21306	P05937	Oncology	0.162	32	0.932107	-1.818	1.9487	Wilcoxon rank sum test with continuity correction	two.sided	0.986378
CFC1	OID21261	P0CG37	Oncology	0.0800105	32	0.932107	-1.6455	1.1666	Wilcoxon rank sum test with continuity correction	two.sided	0.986378
CTSV	OID21405	O60911	Oncology	-0.0222164	28	0.932107	-1.5735	1.0234	Wilcoxon rank sum test with continuity correction	two.sided	0.986378
ERP44	OID21338	Q9BS26	Oncology	-0.0464707	28	0.932107	-0.4737	0.8151	Wilcoxon rank sum test with continuity correction	two.sided	0.986378
FMR1	OID21233	Q06787	Oncology	-0.0699425	28	0.932107	-4.3651	3.2629	Wilcoxon rank sum test with continuity correction	two.sided	0.986378
KDR	OID21497	P35968	Oncology	-0.00384855	28	0.932107	-0.5427	0.9586	Wilcoxon rank sum test with continuity correction	two.sided	0.986378
MDK	OID21489	P21741	Oncology	0.0123908	32	0.932107	-1.3293	1.4884	Wilcoxon rank sum test with continuity correction	two.sided	0.986378
RUVBL1	OID21211	Q9Y265	Oncology	-0.143531	28	0.932107	-1.715	3.3137	Wilcoxon rank sum test with continuity correction	two.sided	0.986378
SMAD1	OID21180	Q15797	Oncology	-0.0632989	28	0.932107	-3.0497	2.079	Wilcoxon rank sum test with continuity correction	two.sided	0.986378
VTCN1	OID21164	Q7Z7D3	Oncology	-0.176621	28	0.932107	-1.8549	2.2626	Wilcoxon rank sum test with continuity correction	two.sided	0.986378
WFDC12	OID21462	Q8WWY7	Oncology	0.195523	32	0.932107	-1.7004	2.2222	Wilcoxon rank sum test with continuity correction	two.sided	0.986378
SLAMF7	OID20602	Q9NQ25	Inflammation	0.00445123	18191.5	0.936483	-0.0934487	0.0993419	Wilcoxon rank sum test with continuity correction	two.sided	0.989569
CXCL10	OID20697	P02778	Inflammation	0.0044479	18171	0.951428	-0.129783	0.135382	Wilcoxon rank sum test with continuity correction	two.sided	1
TNFAIP8	OID20433	O95379	Inflammation	-0.00682313	18044	0.956536	-0.20935	0.199771	Wilcoxon rank sum test with continuity correction	two.sided	1
PKLR	OID20682	P30613	Inflammation	-0.00460868	18045	0.957266	-0.214434	0.2076	Wilcoxon rank sum test with continuity correction	two.sided	1
KRT19	OID20596	P08727	Inflammation	-0.00410411	18055.5	0.96493	-0.181665	0.173077	Wilcoxon rank sum test with continuity correction	two.sided	1
CD276	OID20680	Q5ZPR3	Inflammation	0.00157844	18148	0.968216	-0.0677722	0.0730478	Wilcoxon rank sum test with continuity correction	two.sided	1
SCGN	OID20457	O76038	Inflammation	-0.00119438	18068	0.974059	-0.100661	0.0956894	Wilcoxon rank sum test with continuity correction	two.sided	1
ARHGAP25	OID21255	P42331	Oncology	0.0238026	31	0.977345	-1.7175	3.9325	Wilcoxon rank sum test with continuity correction	two.sided	1
ATG4A	OID21246	Q8WYN0	Oncology	0.0439693	31	0.977345	-2.258	6.6019	Wilcoxon rank sum test with continuity correction	two.sided	1
CA11	OID21195	O75493	Oncology	-0.0240492	29	0.977345	-0.8247	1.7046	Wilcoxon rank sum test with continuity correction	two.sided	1
CD207	OID21298	Q9UJ71	Oncology	-0.00640796	29	0.977345	-1.0071	0.8444	Wilcoxon rank sum test with continuity correction	two.sided	1
FES	OID21207	P07332	Oncology	-0.00595425	29	0.977345	-1.4873	2.5233	Wilcoxon rank sum test with continuity correction	two.sided	1
ITGB1BP1	OID21268	O14713	Oncology	0.0928304	31	0.977345	-1.6165	2.0174	Wilcoxon rank sum test with continuity correction	two.sided	1
KLK13	OID21291	Q9UKR3	Oncology	0.0316864	31	0.977345	-2.5012	1.5798	Wilcoxon rank sum test with continuity correction	two.sided	1
LGALS7_LGALS7B	OID21406	P47929	Oncology	-0.16512	29	0.977345	-2.7664	3.8033	Wilcoxon rank sum test with continuity correction	two.sided	1
PSMD9	OID21304	O00233	Oncology	-0.00500669	29	0.977345	-1.9631	5.0596	Wilcoxon rank sum test with continuity correction	two.sided	1
RILP	OID21436	Q96NA2	Oncology	-0.176169	29	0.977345	-1.9276	3.2969	Wilcoxon rank sum test with continuity correction	two.sided	1
RRM2	OID21187	P31350	Oncology	-0.0691693	29	0.977345	-2.9434	3.5321	Wilcoxon rank sum test with continuity correction	two.sided	1
SF3B4	OID21278	Q15427	Oncology	-0.0583028	29	0.977345	-1.334	6.9322	Wilcoxon rank sum test with continuity correction	two.sided	1
SIGLEC6	OID21394	O43699	Oncology	-0.0217751	29	0.977345	-1.8233	3.6739	Wilcoxon rank sum test with continuity correction	two.sided	1
SORCS2	OID21262	Q96PQ0	Oncology	0.121446	31	0.977345	-4.0747	2.4491	Wilcoxon rank sum test with continuity correction	two.sided	1
XCL1	OID21398	P47992	Oncology	-0.149166	29	0.977345	-2.6173	8.2054	Wilcoxon rank sum test with continuity correction	two.sided	1
EPCAM	OID20743	P16422	Inflammation	-0.00118225	18074	0.978442	-0.0984554	0.0924399	Wilcoxon rank sum test with continuity correction	two.sided	1
IL17F	OID20456	Q96PD4	Inflammation	-0.00109867	18084	0.985749	-0.108931	0.102558	Wilcoxon rank sum test with continuity correction	two.sided	1
LTBR	OID20768	P36941	Inflammation	-0.000853647	18085.5	0.986845	-0.0866912	0.0829632	Wilcoxon rank sum test with continuity correction	two.sided	1
MERTK	OID20657	Q12866	Inflammation	0.000582704	18120.5	0.988307	-0.062573	0.0644678	Wilcoxon rank sum test with continuity correction	two.sided	1
CKAP4	OID20617	Q07065	Inflammation	-0.000218855	18094	0.993057	-0.0840425	0.0826144	Wilcoxon rank sum test with continuity correction	two.sided	1
ITGB6	OID20493	P18564	Inflammation	-0.00031964	18095.5	0.994153	-0.100633	0.101519	Wilcoxon rank sum test with continuity correction	two.sided	1
NRTN	OID20465	Q99748	Inflammation	-0.000893525	18095.5	0.994153	-0.146262	0.143916	Wilcoxon rank sum test with continuity correction	two.sided	1
NCLN	OID20448	Q969V3	Inflammation	0.000233454	18110	0.99598	-0.138432	0.137456	Wilcoxon rank sum test with continuity correction	two.sided	1
FCRL3	OID20443	Q96P31	Inflammation	-0.000142315	18100.5	0.997807	-0.152082	0.157081	Wilcoxon rank sum test with continuity correction	two.sided	1
CASP8	OID21414	Q14790	Oncology	0.0564264	30	1	-2.0212	3.2993	Wilcoxon rank sum test with continuity correction	two.sided	1
DEFB4A_DEFB4B	OID21373	O15263	Oncology	-4.40678e-05	30	1	-2.514	2.6006	Wilcoxon rank sum test with continuity correction	two.sided	1
ERBIN	OID21323	Q96RT1	Oncology	-0.0184125	30	1	-1.7526	3.1802	Wilcoxon rank sum test with continuity correction	two.sided	1
GPC1	OID21438	P35052	Oncology	-0.0251429	30	1	-0.5951	0.7953	Wilcoxon rank sum test with continuity correction	two.sided	1
IL6	OID21276	P05231	Oncology	-0.0463758	30	1	-2.9464	5.3053	Wilcoxon rank sum test with continuity correction	two.sided	1
P4HB	OID21509	P07237	Oncology	-0.0180678	30	1	-0.9206	1.4078	Wilcoxon rank sum test with continuity correction	two.sided	1
PDCD1	OID21396	Q15116	Oncology	0.00324173	30	1	-1.0654	1.0718	Wilcoxon rank sum test with continuity correction	two.sided	1
TXNDC15	OID21495	Q96J42	Oncology	0.00223469	30	1	-1.0509	1.1608	Wilcoxon rank sum test with continuity correction	two.sided	1
VEGFC	OID21524	P49767	Oncology	0.00150944	30	1	-2.0573	0.8312	Wilcoxon rank sum test with continuity correction	two.sided	1
