# Supplementary material for: The inflammatory path toward type 1 diabetes begins during pregnancy
Source: Nat Commun. 2026 Jan 7;17:979. doi: 10.1038/s41467-025-67712-6 (PMC12847856; doi:10.1038/s41467-025-67712-6)
Supplement: Supplementary file 7 — Supplementary Data 6 [file 41467_2025_67712_MOESM7_ESM.xlsx]

## Sheet: Suppl Data 6
Supplementary Data 6. Descriptive statistics for NPX levels of proteins that were significant after FDR adjustment in the global case-control comparison (see Supplementary Table 4).
Assay	Mean_NPX_0	Mean_NPX_1	Median_NPX_0	Median_NPX_1	SEM_NPX_0	SEM_NPX_1	n_0	n_1
ADA	0.120362	-0.359121	0.02985	-0.42095	0.056761	0.0994545	248	146
ARHGEF12	0.144711	-0.104607	0.0201	-0.2543	0.0552721	0.0772995	248	146
AXIN1	0.0828875	-0.186208	0.0284	-0.2325	0.0476974	0.0663992	248	146
CASP2	0.119351	-0.239125	0.09845	-0.39565	0.069756	0.0955318	248	146
CD40LG	-0.0491476	-0.356357	0.0436	-0.24775	0.034795	0.057701	248	146
CD84	-0.00697258	-0.14754	0.004	-0.1141	0.0174742	0.0255594	248	146
CRLF1	0.00638508	-0.134501	0.0132	-0.10195	0.0288977	0.0440657	248	146
CTSC	-0.0695137	0.142214	-0.0214	0.1402	0.0374575	0.0514142	248	146
DBNL	0.0600843	-0.223536	0.0648	-0.1967	0.0563066	0.0853664	248	146
DECR1	0.234022	-0.0878541	0.06145	-0.2369	0.0684399	0.0876282	248	146
EDAR	0.0544435	-0.180764	0.01775	-0.2328	0.0483492	0.0687741	248	146
HLA-DRA	-0.0987742	0.711264	-0.102	0.7656	0.0517767	0.0711594	248	146
IDS	0.0594181	0.358771	-0.0525	0.2439	0.0263351	0.0503569	248	146
IL17C	0.202531	-0.166397	0.02075	-0.262	0.0686162	0.0893323	248	146
ITM2A	0.0384565	-0.175962	-0.0124	-0.17245	0.0353181	0.0420635	248	146
LAMA4	0.0489242	-0.162542	0.01545	-0.17645	0.0322792	0.0513832	248	146
LAT	0.000266129	-0.193036	0.0126	-0.15345	0.0290725	0.0669212	248	146
LSP1	0.0338488	-0.286069	0.04135	-0.303	0.0502083	0.0778808	248	146
MEPE	-0.0342629	-0.274455	0.016	-0.27035	0.0318642	0.0545591	248	146
NTF3	0.0844629	-0.253616	0.02685	-0.2519	0.0439551	0.0562689	248	146
OMD	-0.0607782	-0.157728	0.00465	-0.11315	0.0242251	0.0372733	248	146
PDLIM7	0.0234335	-0.434676	0.14435	-0.37175	0.0739864	0.0989452	248	146
PLXNA4	0.070025	-0.185995	0.0094	-0.2001	0.0442945	0.0559288	248	146
PRDX5	0.0348891	-0.193454	0.11625	-0.1369	0.0439255	0.0841492	248	146
PTH1R	0.0136202	-0.151434	-0.00145	-0.14485	0.0319152	0.040523	248	146
SCGB3A2	0.0290577	0.218525	-0.08195	0.11455	0.0381663	0.0475493	248	146
SKAP2	0.0559335	-0.312476	0.10695	-0.30925	0.0699241	0.10498	248	146
SPINT2	0.105287	-0.179212	-0.0383	-0.30085	0.0457859	0.0510193	248	146
SPRY2	-0.036427	-0.260408	-0.00415	-0.1678	0.042613	0.0533018	248	146
STX8	0.0581149	-0.189002	0.0496	-0.2098	0.0470326	0.0603276	248	146
TBC1D5	0.137173	-0.213476	0.19285	-0.20075	0.060137	0.0803929	248	146
TIMP3	0.134746	-0.737923	0.16955	-0.76245	0.0797627	0.119217	248	146
