# Supplementary material for: The inflammatory path toward type 1 diabetes begins during pregnancy
Source: Nat Commun. 2026 Jan 7;17:979. doi: 10.1038/s41467-025-67712-6 (PMC12847856; doi:10.1038/s41467-025-67712-6)
Supplement: Supplementary file 8 — Supplementary Data 7 [file 41467_2025_67712_MOESM8_ESM.xlsx]

## Sheet: Suppl Data 7
Supplementary Data 7. Gene set enrichment analysis (GSEA) results comparing cases and controls, showing enriched pathways and representative core enrichment proteins. All tests are two-sided.
Description	setSize	enrichmentScore	NES	pvalue	p.adjust	qvalue	rank	leading_edge	core_enrichment
SWEET_LUNG_CANCER_KRAS_UP	11	-0.536806	-1.86492	0.00453928	0.643095	0.62594	6	tags=55%, list=7%, signal=58%	LILRB4/SCG3/CTSC/ACTN4/LAP3/HLA-DRA
GOBP_REGULATION_OF_HYDROLASE_ACTIVITY	15	0.565591	1.72589	0.0178839	0.643095	0.62594	37	tags=80%, list=42%, signal=56%	TIMP3/CASP2/TBC1D5/BCR/CRKL/NTF3/EGLN1/PRDX5/SPINT2/PLXNA4/SPRY2/FGF2
GOCC_SECRETORY_VESICLE	10	0.595517	1.6246	0.0324917	0.643095	0.62594	18	tags=50%, list=20%, signal=45%	TIMP3/NPPC/NTF3/DBNL/RAB37
GOBP_RESPONSE_TO_ABIOTIC_STIMULUS	10	0.582746	1.58976	0.0452109	0.643095	0.62594	16	tags=50%, list=18%, signal=46%	NPPC/ADA/FOXO1/CASP2/EGLN1
GOBP_CELLULAR_RESPONSE_TO_STRESS	15	0.510924	1.55908	0.0424757	0.643095	0.62594	27	tags=60%, list=31%, signal=50%	FOXO1/CASP2/CRKL/EGLN1/MAP2K6/AXIN1/EDAR/MANF/PRDX5
GOBP_REGULATION_OF_INTRACELLULAR_SIGNAL_TRANSDUCTION	25	0.45877	1.55433	0.031927	0.643095	0.62594	24	tags=44%, list=27%, signal=45%	TIMP3/NPPC/ADA/FOXO1/BCR/CRKL/NTF3/MAP2K6/ARHGEF12/AXIN1/EDAR
GOBP_POSITIVE_REGULATION_OF_CELL_DEATH	10	0.565049	1.54148	0.0358056	0.643095	0.62594	20	tags=50%, list=23%, signal=44%	TIMP3/FOXO1/CASP2/CD40LG/MAP2K6
GOBP_RESPONSE_TO_ENDOGENOUS_STIMULUS	10	0.562776	1.53528	0.0358056	0.643095	0.62594	37	tags=80%, list=42%, signal=52%	TIMP3/FOXO1/CRKL/NTF3/AXIN1/SPINT2/SPRY2/FGF2
GOBP_CELL_PROJECTION_ORGANIZATION	10	0.553784	1.51075	0.0421995	0.643095	0.62594	36	tags=80%, list=41%, signal=53%	TBC1D5/CRKL/NTF3/DBNL/MANF/PLXNA4/ENAH/SPRY2
GOBP_RESPONSE_TO_OXYGEN_CONTAINING_COMPOUND	11	0.533625	1.49674	0.0614806	0.643095	0.62594	20	tags=55%, list=23%, signal=48%	NPPC/FOXO1/BCR/CRKL/EGLN1/MAP2K6
GOCC_CELL_SURFACE	11	-0.430721	-1.49637	0.0324977	0.643095	0.62594	30	tags=82%, list=34%, signal=62%	CRLF1/CD84/BTN3A2/IL4R/CLEC4A/LILRB4/DAG1/PLAUR/HLA-DRA
GOMF_MOLECULAR_FUNCTION_REGULATOR	29	0.433027	1.49333	0.0495495	0.643095	0.62594	28	tags=48%, list=32%, signal=49%	TIMP3/NPPC/TBC1D5/BCR/IL17C/NTF3/DBNL/CD40LG/MAP2K6/ARHGEF12/STX8/MANF/PRDX5/SPINT2
GOMF_MOLECULAR_TRANSDUCER_ACTIVITY	10	-0.435676	-1.46801	0.0588229	0.643095	0.62594	35	tags=60%, list=40%, signal=41%	IL20RA/IL4R/CLEC4A/PLAUR/ADGRE2/HLA-DRA
GRAESSMANN_APOPTOSIS_BY_DOXORUBICIN_DN	10	0.533394	1.45512	0.0664962	0.643095	0.62594	25	tags=60%, list=28%, signal=48%	TIMP3/CASP2/BCR/EGLN1/ARHGEF12/STX8
GOMF_ENZYME_REGULATOR_ACTIVITY	16	0.467112	1.44892	0.0819277	0.643095	0.62594	36	tags=69%, list=41%, signal=50%	TIMP3/TBC1D5/BCR/DBNL/CD40LG/MAP2K6/ARHGEF12/PRDX5/SPINT2/MYO9B/SPRY2
GOBP_POSITIVE_REGULATION_OF_CATALYTIC_ACTIVITY	16	0.462502	1.43462	0.0879518	0.643095	0.62594	45	tags=81%, list=51%, signal=49%	CASP2/TBC1D5/BCR/CRKL/NTF3/CD40LG/MAP2K6/AXIN1/SPRY2/FGF2/LAT/IRAK1/EGF
GOBP_REGULATION_OF_TRANSPORT	11	0.505103	1.41674	0.0953576	0.643095	0.62594	20	tags=45%, list=23%, signal=40%	ADA/TBC1D5/BCR/NTF3/MAP2K6
GOBP_NEGATIVE_REGULATION_OF_SIGNALING	14	0.470324	1.39789	0.0966952	0.643095	0.62594	6	tags=21%, list=7%, signal=24%	TIMP3/ADA/FOXO1
GOCC_SIDE_OF_MEMBRANE	10	-0.411237	-1.38567	0.0908914	0.643095	0.62594	30	tags=80%, list=34%, signal=59%	CRLF1/CD84/BTN3A2/IL4R/CLEC4A/LILRB4/DAG1/HLA-DRA
GOBP_PROGRAMMED_CELL_DEATH	25	0.406071	1.37578	0.106043	0.643095	0.62594	27	tags=44%, list=31%, signal=43%	TIMP3/ADA/FOXO1/CASP2/CRKL/NTF3/CD40LG/MAP2K6/AXIN1/EDAR/PRDX5
GOBP_CELL_CELL_SIGNALING	14	0.462465	1.37453	0.111383	0.643095	0.62594	23	tags=50%, list=26%, signal=44%	FOXO1/BCR/IL17C/CRKL/NTF3/MAP2K6/AXIN1
GOMF_ENZYME_ACTIVATOR_ACTIVITY	10	0.500425	1.36518	0.111253	0.643095	0.62594	36	tags=80%, list=41%, signal=53%	TBC1D5/BCR/DBNL/CD40LG/MAP2K6/ARHGEF12/MYO9B/SPRY2
GOBP_POSITIVE_REGULATION_OF_PROTEIN_KINASE_ACTIVITY	10	0.500176	1.3645	0.111253	0.643095	0.62594	45	tags=90%, list=51%, signal=50%	NTF3/CD40LG/MAP2K6/AXIN1/SPRY2/FGF2/LAT/IRAK1/EGF
GOBP_ORGANONITROGEN_COMPOUND_CATABOLIC_PROCESS	12	0.4687	1.33196	0.13125	0.643095	0.62594	6	tags=25%, list=7%, signal=27%	TIMP3/ADA/FOXO1
GOCC_INTRINSIC_COMPONENT_OF_PLASMA_MEMBRANE	15	-0.337078	-1.32329	0.0693405	0.643095	0.62594	35	tags=73%, list=40%, signal=53%	PTH1R/ADAM23/CD84/TNFSF12/IL20RA/IL4R/CLEC4A/LILRB4/PLAUR/ADGRE2/HLA-DRA
GOCC_VACUOLE	10	-0.390528	-1.31589	0.144222	0.643095	0.62594	6	tags=30%, list=7%, signal=32%	CTSC/IDS/HLA-DRA
GOBP_NEGATIVE_REGULATION_OF_RESPONSE_TO_STIMULUS	18	0.416553	1.31056	0.160194	0.643095	0.62594	10	tags=22%, list=11%, signal=25%	TIMP3/ADA/FOXO1/BCR
GOBP_EMBRYO_DEVELOPMENT	11	0.466704	1.30904	0.16813	0.643095	0.62594	38	tags=73%, list=43%, signal=47%	ADA/BCR/AXIN1/SPINT2/PLXNA4/SPRY2/FGF2/LAMA4
GOBP_ENZYME_LINKED_RECEPTOR_PROTEIN_SIGNALING_PATHWAY	10	0.479515	1.30814	0.158568	0.643095	0.62594	14	tags=40%, list=16%, signal=38%	NPPC/FOXO1/CRKL/NTF3
GOCC_GOLGI_APPARATUS	12	-0.361898	-1.30757	0.133663	0.643095	0.62594	6	tags=25%, list=7%, signal=27%	CTSC/LAP3/HLA-DRA
GOBP_POSITIVE_REGULATION_OF_MOLECULAR_FUNCTION	19	0.40644	1.29509	0.158845	0.643095	0.62594	45	tags=74%, list=51%, signal=46%	CASP2/TBC1D5/BCR/CRKL/NTF3/CD40LG/MAP2K6/AXIN1/SPRY2/FGF2/LAT/IRAK1/IKBKG/EGF
GOCC_ENDOPLASMIC_RETICULUM	13	-0.342987	-1.29501	0.129534	0.643095	0.62594	15	tags=46%, list=17%, signal=45%	SCG3/DAG1/PLAUR/COL9A1/CTSC/HLA-DRA
GOBP_POSITIVE_REGULATION_OF_SIGNALING	23	0.387426	1.29248	0.173611	0.643095	0.62594	24	tags=39%, list=27%, signal=39%	TIMP3/NPPC/ADA/CASP2/CRKL/NTF3/MAP2K6/AXIN1/EDAR
SMID_BREAST_CANCER_LUMINAL_B_DN	10	-0.383066	-1.29074	0.15	0.643095	0.62594	6	tags=20%, list=7%, signal=21%	CTSC/HLA-DRA
KEGG_PATHWAYS_IN_CANCER	10	0.473111	1.29067	0.177749	0.643095	0.62594	45	tags=90%, list=51%, signal=50%	FOXO1/BCR/CRKL/EGLN1/AXIN1/FGF2/LAMA4/IKBKG/EGF
GOBP_MAPK_CASCADE	16	0.415685	1.2894	0.162651	0.643095	0.62594	24	tags=44%, list=27%, signal=39%	TIMP3/FOXO1/CRKL/NTF3/MAP2K6/AXIN1/EDAR
GOBP_VESICLE_MEDIATED_TRANSPORT	13	0.443191	1.28424	0.171817	0.643095	0.62594	17	tags=38%, list=19%, signal=36%	PDLIM7/TBC1D5/BCR/NTF3/DBNL
GOBP_REGULATION_OF_CELL_POPULATION_PROLIFERATION	20	0.39742	1.28212	0.178998	0.643095	0.62594	19	tags=35%, list=22%, signal=36%	NPPC/ADA/FOXO1/SKAP2/CRKL/NTF3/CD40LG
GOBP_NEGATIVE_REGULATION_OF_PROTEIN_METABOLIC_PROCESS	12	0.445705	1.26662	0.185	0.643095	0.62594	28	tags=50%, list=32%, signal=39%	TIMP3/CRKL/NTF3/AXIN1/PRDX5/SPINT2
GOBP_TISSUE_DEVELOPMENT	16	0.407026	1.26254	0.180723	0.643095	0.62594	37	tags=62%, list=42%, signal=44%	NPPC/ADA/BCR/AXIN1/EDAR/SPINT2/PLXNA4/MEPE/SPRY2/FGF2
HP_ABNORMAL_HAIR_MORPHOLOGY	10	-0.366747	-1.23576	0.168182	0.643095	0.62594	6	tags=30%, list=7%, signal=32%	CTSC/IDS/HLA-DRA
GOBP_LEUKOCYTE_MEDIATED_IMMUNITY	11	-0.35369	-1.22875	0.160976	0.643095	0.62594	6	tags=27%, list=7%, signal=29%	ADGRE2/CTSC/HLA-DRA
GOBP_CYTOSKELETON_ORGANIZATION	12	0.439087	1.24781	0.21	0.665455	0.647703	36	tags=67%, list=41%, signal=46%	PDLIM7/BCR/NTF3/DBNL/AXIN1/ENAH/CLIP2/SPRY2
GOBP_POSITIVE_REGULATION_OF_KINASE_ACTIVITY	11	0.443139	1.24294	0.223338	0.665455	0.647703	45	tags=82%, list=51%, signal=46%	NTF3/CD40LG/MAP2K6/AXIN1/SPRY2/FGF2/LAT/IRAK1/EGF
GOBP_POSITIVE_REGULATION_OF_TRANSFERASE_ACTIVITY	11	0.443139	1.24294	0.223338	0.665455	0.647703	45	tags=82%, list=51%, signal=46%	NTF3/CD40LG/MAP2K6/AXIN1/SPRY2/FGF2/LAT/IRAK1/EGF
GOBP_POSITIVE_REGULATION_OF_PROTEIN_PHOSPHORYLATION	13	0.426303	1.2353	0.207664	0.665455	0.647703	45	tags=77%, list=51%, signal=44%	CRKL/NTF3/CD40LG/MAP2K6/AXIN1/SPRY2/FGF2/LAT/IRAK1/EGF
GOBP_REGULATION_OF_CELL_DEATH	21	0.374692	1.22546	0.222222	0.665455	0.647703	20	tags=33%, list=23%, signal=34%	TIMP3/ADA/FOXO1/CASP2/NTF3/CD40LG/MAP2K6
GOBP_REGULATION_OF_CELL_DIFFERENTIATION	18	0.388592	1.22259	0.21966	0.665455	0.647703	17	tags=39%, list=19%, signal=39%	NPPC/PDLIM7/ADA/FOXO1/CRKL/NTF3/DBNL
PUJANA_ATM_PCC_NETWORK	11	-0.341956	-1.18799	0.204878	0.665455	0.647703	3	tags=18%, list=3%, signal=20%	IDS/HLA-DRA
HP_NEOPLASM	11	0.437266	1.22647	0.23463	0.685119	0.666843	13	tags=36%, list=15%, signal=35%	ADA/FOXO1/BCR/CRKL
REACTOME_ADAPTIVE_IMMUNE_SYSTEM	12	-0.321761	-1.16256	0.252475	0.722772	0.703491	6	tags=17%, list=7%, signal=18%	CTSC/HLA-DRA
ENK_UV_RESPONSE_EPIDERMIS_DN	11	0.412954	1.15828	0.29611	0.753548	0.733447	16	tags=36%, list=18%, signal=34%	ALDH3A1/SKAP2/LSP1/EGLN1
GOBP_REGULATION_OF_RESPONSE_TO_STRESS	12	0.406443	1.15504	0.29375	0.753548	0.733447	26	tags=50%, list=30%, signal=41%	ADA/FOXO1/BCR/AXIN1/EDAR/MANF
GOBP_CELL_MORPHOGENESIS	10	0.421256	1.14921	0.300512	0.753548	0.733447	30	tags=60%, list=34%, signal=45%	CRKL/NTF3/DBNL/SPINT2/PLXNA4/ENAH
GOBP_HOMEOSTATIC_PROCESS	18	0.36511	1.14871	0.29733	0.753548	0.733447	42	tags=67%, list=48%, signal=44%	ADA/FOXO1/BCR/DECR1/EGLN1/MAP2K6/SIT1/PRDX5/FGF2/LAMA4/LAT/CCL28
GOBP_REGULATION_OF_PROTEIN_KINASE_ACTIVITY	12	0.402092	1.14268	0.30125	0.753548	0.733447	45	tags=75%, list=51%, signal=42%	NTF3/CD40LG/MAP2K6/AXIN1/SPRY2/FGF2/LAT/IRAK1/EGF
GOBP_MACROMOLECULE_CATABOLIC_PROCESS	10	0.414575	1.13098	0.31202	0.753548	0.733447	6	tags=20%, list=7%, signal=21%	TIMP3/FOXO1
GOBP_POSITIVE_REGULATION_OF_MAPK_CASCADE	11	0.402597	1.12923	0.313676	0.753548	0.733447	57	tags=100%, list=65%, signal=40%	CRKL/NTF3/MAP2K6/AXIN1/EDAR/SPRY2/FGF2/IRAK1/EGF/CXCL17/CCL7
GOBP_NEGATIVE_REGULATION_OF_CELL_DEATH	13	0.38917	1.1277	0.300371	0.753548	0.733447	19	tags=38%, list=22%, signal=35%	ADA/FOXO1/CASP2/NTF3/CD40LG
GOBP_NEGATIVE_REGULATION_OF_DEVELOPMENTAL_PROCESS	12	0.396252	1.12608	0.3175	0.753548	0.733447	10	tags=25%, list=11%, signal=26%	NPPC/FOXO1/BCR
GOBP_POSITIVE_REGULATION_OF_CELL_DIFFERENTIATION	12	0.395578	1.12416	0.32	0.753548	0.733447	17	tags=42%, list=19%, signal=39%	NPPC/PDLIM7/ADA/CRKL/DBNL
GOBP_CYTOKINE_PRODUCTION	10	-0.332663	-1.12091	0.290909	0.753548	0.733447	47	tags=90%, list=53%, signal=47%	IRAK1/CXCL17/NFATC1/CD84/BTN3A2/IL4R/IL17D/CLEC4A/LILRB4
GOBP_POSITIVE_REGULATION_OF_INTRACELLULAR_SIGNAL_TRANSDUCTION	17	0.352228	1.09315	0.345543	0.798577	0.777274	45	tags=71%, list=51%, signal=43%	NPPC/ADA/CRKL/NTF3/MAP2K6/AXIN1/EDAR/SPRY2/FGF2/IRAK1/IKBKG/EGF
GOBP_POSITIVE_REGULATION_OF_PROTEIN_MODIFICATION_PROCESS	14	0.367457	1.09215	0.350061	0.798577	0.777274	45	tags=71%, list=51%, signal=42%	CRKL/NTF3/CD40LG/MAP2K6/AXIN1/SPRY2/FGF2/LAT/IRAK1/EGF
GOBP_REGULATION_OF_PROTEIN_PHOSPHORYLATION	15	0.348219	1.06258	0.404126	0.815276	0.793527	45	tags=67%, list=51%, signal=39%	CRKL/NTF3/CD40LG/MAP2K6/AXIN1/SPRY2/FGF2/LAT/IRAK1/EGF
GOBP_T_CELL_ACTIVATION	10	-0.314568	-1.05994	0.368182	0.815276	0.793527	2	tags=60%, list=2%, signal=66%	CD84/NCK2/IL4R/CLEC4A/LILRB4/HLA-DRA
REACTOME_DEVELOPMENTAL_BIOLOGY	15	0.345579	1.05453	0.413835	0.815276	0.793527	37	tags=53%, list=42%, signal=37%	PDLIM7/FOXO1/MAP2K6/ARHGEF12/PLXNA4/ENAH/MYO9B/FGF2
GOBP_POSITIVE_REGULATION_OF_IMMUNE_SYSTEM_PROCESS	16	-0.253463	-1.04799	0.412791	0.815276	0.793527	46	tags=56%, list=52%, signal=33%	CD84/NCK2/DGKZ/BTN3A2/IL4R/LILRB4/ADGRE2/CTSC/HLA-DRA
HP_ABNORMAL_LEUKOCYTE_COUNT	10	0.381067	1.03957	0.41688	0.815276	0.793527	47	tags=80%, list=53%, signal=42%	ADA/BCR/CD40LG/LAT/IRAK1/IKBKG/SH2D1A/SAMD9L
REACTOME_HEMOSTASIS	10	0.38062	1.03835	0.41688	0.815276	0.793527	1	tags=10%, list=1%, signal=11%	TIMP3
GOBP_IMMUNE_EFFECTOR_PROCESS	13	-0.274203	-1.0353	0.398964	0.815276	0.793527	6	tags=23%, list=7%, signal=25%	ADGRE2/CTSC/HLA-DRA
GOBP_REGULATION_OF_CELL_CELL_ADHESION	11	-0.296725	-1.03085	0.42439	0.815276	0.793527	2	tags=27%, list=2%, signal=30%	LILRB4/PLAUR/HLA-DRA
GOBP_POSITIVE_REGULATION_OF_CELL_ADHESION	11	-0.295251	-1.02573	0.42439	0.815276	0.793527	2	tags=36%, list=2%, signal=41%	LILRB4/DAG1/PLAUR/HLA-DRA
GOBP_CELL_CELL_ADHESION	12	-0.283278	-1.02351	0.40099	0.815276	0.793527	2	tags=17%, list=2%, signal=19%	PLAUR/HLA-DRA
GOBP_REGULATION_OF_CELL_ACTIVATION	12	-0.283015	-1.02256	0.40099	0.815276	0.793527	6	tags=25%, list=7%, signal=27%	ADGRE2/CTSC/HLA-DRA
SMID_BREAST_CANCER_NORMAL_LIKE_UP	12	-0.280629	-1.01394	0.420792	0.815276	0.793527	6	tags=17%, list=7%, signal=18%	CTSC/HLA-DRA
GOBP_REGULATION_OF_TRANSFERASE_ACTIVITY	13	0.353246	1.0236	0.44623	0.832893	0.810675	45	tags=69%, list=51%, signal=40%	NTF3/CD40LG/MAP2K6/AXIN1/SPRY2/FGF2/LAT/IRAK1/EGF
GOBP_REGULATION_OF_CELLULAR_COMPONENT_MOVEMENT	16	0.329764	1.02289	0.459036	0.832893	0.810675	45	tags=69%, list=51%, signal=41%	ADA/BCR/CRKL/NTF3/SPINT2/PLXNA4/SPRY2/FGF2/LAMA4/CCL28/EGF
GOBP_ADAPTIVE_IMMUNE_RESPONSE	13	-0.26824	-1.01279	0.440415	0.832893	0.810675	6	tags=15%, list=7%, signal=17%	CTSC/HLA-DRA
GOBP_POSITIVE_REGULATION_OF_DEVELOPMENTAL_PROCESS	15	0.330984	1.00999	0.467233	0.832893	0.810675	4	tags=20%, list=5%, signal=23%	NPPC/PDLIM7/ADA
GOBP_REGULATION_OF_ANATOMICAL_STRUCTURE_MORPHOGENESIS	16	0.324656	1.00704	0.473494	0.832893	0.810675	17	tags=31%, list=19%, signal=31%	ADA/BCR/CRKL/EGLN1/DBNL
GOBP_POSITIVE_REGULATION_OF_PHOSPHORUS_METABOLIC_PROCESS	15	0.329386	1.00512	0.46966	0.832893	0.810675	45	tags=67%, list=51%, signal=39%	CRKL/NTF3/CD40LG/MAP2K6/AXIN1/SPRY2/FGF2/LAT/IRAK1/EGF
GOCC_VESICLE_MEMBRANE	11	-0.287499	-0.998801	0.468293	0.832893	0.810675	2	tags=27%, list=2%, signal=30%	SCG3/PLAUR/HLA-DRA
GOBP_REGULATION_OF_CELL_ADHESION	16	-0.238603	-0.986551	0.494186	0.853436	0.830669	5	tags=12%, list=6%, signal=14%	ACTN4/HLA-DRA
REACTOME_SIGNALING_BY_INTERLEUKINS	11	0.346706	0.972463	0.496863	0.853436	0.830669	20	tags=36%, list=23%, signal=32%	FOXO1/IL17C/CRKL/MAP2K6
GOBP_RESPONSE_TO_CYTOKINE	14	0.323359	0.961084	0.504284	0.85611	0.833272	13	tags=21%, list=15%, signal=22%	TIMP3/LSP1/CRKL
GOBP_PEPTIDYL_AMINO_ACID_MODIFICATION	12	0.340911	0.96881	0.51875	0.863202	0.840175	23	tags=42%, list=26%, signal=36%	BCR/NTF3/EGLN1/MAP2K6/AXIN1
GOBP_POSITIVE_REGULATION_OF_PROTEIN_METABOLIC_PROCESS	20	0.298879	0.964212	0.520286	0.863202	0.840175	23	tags=35%, list=26%, signal=33%	FOXO1/CASP2/CRKL/NTF3/CD40LG/MAP2K6/AXIN1
GOBP_REGULATION_OF_MULTICELLULAR_ORGANISMAL_DEVELOPMENT	19	-0.214697	-0.976926	0.54386	0.865502	0.842414	21	tags=42%, list=24%, signal=41%	IL4R/VASH1/IL17D/OMD/LILRB4/DAG1/CTSC/HLA-DRA
BLALOCK_ALZHEIMERS_DISEASE_UP	16	0.305972	0.949086	0.53253	0.865502	0.842414	61	tags=88%, list=69%, signal=33%	FOXO1/TBC1D5/CRKL/EDAR/ENAH/CLIP2/MYO9B/LAMA4/IRAK1/EGF/NFATC1/PTH1R/CRLF1/CD84
DODD_NASOPHARYNGEAL_CARCINOMA_UP	10	0.343165	0.936169	0.567775	0.865502	0.842414	27	tags=50%, list=31%, signal=39%	ALDH3A1/RAB37/CD40LG/EDAR/PRDX5
HP_ABNORMAL_IMMUNE_SYSTEM_MORPHOLOGY	12	0.328352	0.933118	0.56875	0.865502	0.842414	47	tags=75%, list=53%, signal=40%	ADA/BCR/CD40LG/LAMA4/LAT/IRAK1/IKBKG/SH2D1A/SAMD9L
GOBP_LYMPHOCYTE_ACTIVATION	12	-0.258141	-0.932687	0.59901	0.865502	0.842414	2	tags=33%, list=2%, signal=38%	IL4R/CLEC4A/LILRB4/HLA-DRA
GOBP_BIOLOGICAL_ADHESION	22	-0.189565	-0.927143	0.628378	0.865502	0.842414	18	tags=36%, list=20%, signal=39%	CLEC4A/OMD/LILRB4/DAG1/PLAUR/ADGRE2/ACTN4/HLA-DRA
GOBP_CIRCULATORY_SYSTEM_DEVELOPMENT	15	0.302095	0.921836	0.574029	0.865502	0.842414	56	tags=80%, list=64%, signal=35%	PDLIM7/FOXO1/CRKL/EGLN1/PLXNA4/SPRY2/FGF2/EGF/ANGPTL4/CXCL17/NFATC1/ISM1
GOBP_REGULATION_OF_PROTEIN_MODIFICATION_PROCESS	16	0.296228	0.918861	0.573494	0.865502	0.842414	45	tags=62%, list=51%, signal=37%	CRKL/NTF3/CD40LG/MAP2K6/AXIN1/SPRY2/FGF2/LAT/IRAK1/EGF
GOBP_NEGATIVE_REGULATION_OF_MULTICELLULAR_ORGANISMAL_PROCESS	15	0.300085	0.915704	0.586165	0.865502	0.842414	10	tags=20%, list=11%, signal=21%	ADA/FOXO1/BCR
GOBP_POSITIVE_REGULATION_OF_CELL_POPULATION_PROLIFERATION	12	0.321539	0.913758	0.5875	0.865502	0.842414	19	tags=33%, list=22%, signal=30%	ADA/CRKL/NTF3/CD40LG
GOMF_SIGNALING_RECEPTOR_REGULATOR_ACTIVITY	13	0.314966	0.912679	0.5822	0.865502	0.842414	26	tags=38%, list=30%, signal=32%	NPPC/IL17C/NTF3/CD40LG/MANF
HP_RECURRENT_RESPIRATORY_INFECTIONS	11	0.323385	0.907051	0.582183	0.865502	0.842414	19	tags=36%, list=22%, signal=33%	ADA/BCR/CRKL/CD40LG
GOBP_POSITIVE_REGULATION_OF_GENE_EXPRESSION	13	-0.24	-0.906163	0.626943	0.865502	0.842414	71	tags=100%, list=81%, signal=23%	EDAR/SPRY2/FGF2/IRAK1/EGF/CXCL17/CD84/NCK2/BTN3A2/IL4R/IL17D/MAPK9
HP_ABNORMAL_THROMBOCYTE_MORPHOLOGY	10	0.329103	0.897806	0.616368	0.865502	0.842414	51	tags=80%, list=58%, signal=38%	ADA/BCR/CD40LG/LAT/IRAK1/SH2D1A/SAMD9L/MPIG6B
GOBP_EPITHELIUM_DEVELOPMENT	10	0.325936	0.889167	0.621483	0.865502	0.842414	45	tags=70%, list=51%, signal=39%	BCR/EDAR/SPINT2/PLXNA4/SPRY2/FGF2/EGF
NABA_MATRISOME_ASSOCIATED	18	0.282552	0.888964	0.620146	0.865502	0.842414	16	tags=22%, list=18%, signal=23%	TIMP3/IL17C/NTF3/EGLN1
HP_UNUSUAL_INFECTION	12	0.311512	0.885262	0.62625	0.865502	0.842414	47	tags=75%, list=53%, signal=40%	ADA/BCR/CRKL/CD40LG/CLIP2/LAT/IKBKG/SH2D1A/SAMD9L
GOBP_PROTEOLYSIS	16	0.284543	0.882617	0.621687	0.865502	0.842414	7	tags=12%, list=8%, signal=14%	TIMP3/CASP2
GOBP_POSITIVE_REGULATION_OF_MULTICELLULAR_ORGANISMAL_PROCESS	18	-0.19867	-0.885586	0.662921	0.871373	0.848128	2	tags=39%, list=2%, signal=48%	BTN3A2/TNFSF12/IL4R/IL17D/LILRB4/DAG1/HLA-DRA
GOBP_REGULATION_OF_IMMUNE_RESPONSE	15	-0.224696	-0.882105	0.657303	0.871373	0.848128	2	tags=20%, list=2%, signal=24%	ADGRE2/MAPK9/HLA-DRA
GOBP_POSITIVE_REGULATION_OF_CELLULAR_COMPONENT_ORGANIZATION	10	0.320537	0.874439	0.643223	0.871373	0.848128	17	tags=30%, list=19%, signal=27%	TBC1D5/NTF3/DBNL
GOBP_PHOSPHORYLATION	19	0.273394	0.87115	0.648616	0.871373	0.848128	45	tags=58%, list=51%, signal=36%	BCR/CRKL/NTF3/CD40LG/MAP2K6/AXIN1/SPRY2/FGF2/LAT/IRAK1/EGF
GOBP_TAXIS	12	0.303628	0.862859	0.6675	0.871373	0.848128	42	tags=58%, list=48%, signal=35%	LSP1/CRKL/NTF3/PLXNA4/ENAH/FGF2/CCL28
HP_ABNORMALITY_OF_HUMORAL_IMMUNITY	10	0.310754	0.847751	0.672634	0.871373	0.848128	53	tags=80%, list=60%, signal=36%	ADA/CD40LG/LAT/IRAK1/IKBKG/SH2D1A/SAMD9L/CDSN
GOBP_INFLAMMATORY_RESPONSE	14	0.284164	0.844588	0.674419	0.871373	0.848128	19	tags=29%, list=22%, signal=27%	ADA/BCR/IL17C/CD40LG
GOBP_BLOOD_VESSEL_MORPHOGENESIS	10	-0.25789	-0.868964	0.713636	0.888313	0.864616	54	tags=90%, list=61%, signal=39%	SPRY2/FGF2/EGF/ANGPTL4/CXCL17/ISM1/TNFSF12/VASH1/DAG1
DIAZ_CHRONIC_MYELOGENOUS_LEUKEMIA_UP	10	0.304043	0.829443	0.696931	0.888313	0.864616	54	tags=80%, list=61%, signal=35%	CRKL/DECR1/SPINT2/KYNU/LAT/ITM2A/DNAJA2/NFATC1
GOBP_IMMUNE_SYSTEM_DEVELOPMENT	10	0.29957	0.817239	0.710997	0.888313	0.864616	19	tags=40%, list=22%, signal=35%	ADA/BCR/CRKL/CD40LG
GOBP_LOCOMOTION	23	0.24477	0.816574	0.728009	0.888313	0.864616	45	tags=57%, list=51%, signal=37%	ADA/BCR/LSP1/CRKL/NTF3/SPINT2/PLXNA4/ENAH/SPRY2/FGF2/LAMA4/CCL28/EGF
GOBP_REGULATION_OF_PHOSPHORUS_METABOLIC_PROCESS	17	0.261935	0.812919	0.714286	0.888313	0.864616	45	tags=59%, list=51%, signal=36%	CRKL/NTF3/CD40LG/MAP2K6/AXIN1/SPRY2/FGF2/LAT/IRAK1/EGF
HP_ABNORMAL_ABDOMEN_MORPHOLOGY	10	0.294741	0.804066	0.7289	0.888313	0.864616	51	tags=80%, list=58%, signal=38%	ADA/BCR/CD40LG/LAT/IRAK1/SH2D1A/SAMD9L/MPIG6B
GOBP_TUBE_DEVELOPMENT	16	0.256777	0.79649	0.73012	0.888313	0.864616	37	tags=50%, list=42%, signal=35%	ADA/CRKL/EGLN1/EDAR/SPINT2/PLXNA4/SPRY2/FGF2
GOBP_ANATOMICAL_STRUCTURE_FORMATION_INVOLVED_IN_MORPHOGENESIS	16	0.254521	0.789491	0.742169	0.895509	0.87162	56	tags=75%, list=64%, signal=33%	ADA/EGLN1/AXIN1/EDAR/SPINT2/SPRY2/FGF2/EGF/ANGPTL4/MPIG6B/CXCL17/ISM1
GOBP_IMMUNE_RESPONSE_REGULATING_SIGNALING_PATHWAY	10	0.284483	0.776082	0.759591	0.909018	0.884769	20	tags=30%, list=23%, signal=26%	ADA/CRKL/MAP2K6
GOBP_REGULATION_OF_IMMUNE_SYSTEM_PROCESS	24	-0.157757	-0.794215	0.801527	0.914326	0.889935	8	tags=17%, list=9%, signal=21%	ADGRE2/MAPK9/CTSC/HLA-DRA
GOBP_VASCULATURE_DEVELOPMENT	13	0.266569	0.77244	0.788628	0.914326	0.889935	56	tags=77%, list=64%, signal=33%	FOXO1/CRKL/EGLN1/SPRY2/FGF2/EGF/ANGPTL4/CXCL17/NFATC1/ISM1
REACTOME_INNATE_IMMUNE_SYSTEM	13	0.265754	0.770079	0.789864	0.914326	0.889935	44	tags=62%, list=50%, signal=36%	CASP2/DBNL/RAB37/MAP2K6/MYO9B/LAT/IRAK1/IKBKG
HP_RESPIRATORY_TRACT_INFECTION	13	0.263818	0.764467	0.803461	0.914326	0.889935	19	tags=31%, list=22%, signal=28%	ADA/BCR/CRKL/CD40LG
GOBP_DEFENSE_RESPONSE	21	0.232278	0.75968	0.786052	0.914326	0.889935	46	tags=57%, list=52%, signal=36%	ADA/BCR/IL17C/LSP1/CD40LG/STX8/PRDX5/KYNU/LAT/IRAK1/IKBKG/SH2D1A
GOBP_CELL_MIGRATION	19	0.237002	0.75519	0.787004	0.914326	0.889935	14	tags=21%, list=16%, signal=23%	ADA/BCR/CRKL/NTF3
HP_ABNORMALITY_OF_THE_URINARY_SYSTEM_PHYSIOLOGY	12	0.261711	0.743739	0.80875	0.914326	0.889935	13	tags=25%, list=15%, signal=25%	ADA/BCR/CRKL
REACTOME_CYTOKINE_SIGNALING_IN_IMMUNE_SYSTEM	15	0.237512	0.724765	0.820388	0.914326	0.889935	24	tags=40%, list=27%, signal=35%	FOXO1/IL17C/CRKL/CD40LG/MAP2K6/EDAR
HP_ABNORMALITY_OF_THE_LYMPHATIC_SYSTEM	11	0.258348	0.72463	0.818068	0.914326	0.889935	55	tags=82%, list=62%, signal=35%	ADA/BCR/CD40LG/LAT/IRAK1/SH2D1A/SAMD9L/MPIG6B/PTH1R
NABA_MATRISOME	22	0.217466	0.717716	0.836066	0.917786	0.893303	16	tags=18%, list=18%, signal=20%	TIMP3/IL17C/NTF3/EGLN1
GOBP_CELL_ACTIVATION	16	0.230551	0.715141	0.833735	0.917786	0.893303	21	tags=31%, list=24%, signal=29%	ADA/SKAP2/BCR/CD40LG/SIT1
GOMF_IDENTICAL_PROTEIN_BINDING	16	0.220311	0.683377	0.86506	0.939865	0.914792	55	tags=75%, list=62%, signal=34%	CASP2/CRKL/DECR1/AXIN1/MYO9B/KYNU/FGF2/IRAK1/IKBKG/ANGPTL4/CDSN/PTH1R
GOBP_TUBE_MORPHOGENESIS	12	0.237972	0.676275	0.88	0.939865	0.914792	56	tags=75%, list=64%, signal=32%	EGLN1/EDAR/SPINT2/SPRY2/FGF2/EGF/ANGPTL4/CXCL17/ISM1
HP_ABNORMAL_ERYTHROCYTE_MORPHOLOGY	11	0.23529	0.659955	0.880803	0.939865	0.914792	58	tags=82%, list=66%, signal=32%	ADA/EGLN1/CD40LG/LAT/IRAK1/SAMD9L/MPIG6B/PTH1R/AMN
HP_ABNORMAL_INFLAMMATORY_RESPONSE	16	0.209827	0.650858	0.881928	0.939865	0.914792	46	tags=62%, list=52%, signal=36%	ADA/CD40LG/AXIN1/EDAR/CLIP2/KYNU/LAT/IRAK1/IKBKG/SH2D1A
HP_ABNORMAL_RESPIRATORY_SYSTEM_MORPHOLOGY	15	0.211316	0.644827	0.893204	0.944984	0.919775	19	tags=27%, list=22%, signal=25%	ADA/BCR/CRKL/CD40LG
NABA_SECRETED_FACTORS	11	0.226937	0.636526	0.900878	0.946246	0.921004	60	tags=82%, list=68%, signal=30%	IL17C/NTF3/FGF2/CCL28/EGF/ANGPTL4/ISM1/CCL7/CRLF1
GOMF_SIGNALING_RECEPTOR_BINDING	25	-0.139973	-0.714752	0.928	0.967771	0.941955	5	tags=8%, list=6%, signal=11%	ACTN4/HLA-DRA
ZWANG_TRANSIENTLY_UP_BY_2ND_EGF_PULSE_ONLY	13	0.197196	0.571416	0.950556	0.973977	0.947995	18	tags=23%, list=20%, signal=22%	LSP1/NTF3/RAB37
CHEN_METABOLIC_SYNDROM_NETWORK	10	0.209422	0.571312	0.953964	0.973977	0.947995	35	tags=40%, list=40%, signal=27%	CASP2/ENAH/MYO9B/DAPP1
HP_ABNORMALITY_OF_THE_ABDOMINAL_ORGANS	13	0.195253	0.565786	0.951792	0.973977	0.947995	51	tags=69%, list=58%, signal=34%	ADA/BCR/CD40LG/AXIN1/CLIP2/LAT/SH2D1A/SAMD9L/MPIG6B
GOBP_BIOLOGICAL_PROCESS_INVOLVED_IN_INTERSPECIES_INTERACTION_BETWEEN_ORGANISMS	11	0.182066	0.510671	0.977415	0.977415	0.951342	46	tags=55%, list=52%, signal=30%	BCR/STX8/KYNU/IRAK1/IKBKG/SH2D1A
HP_ABNORMAL_JOINT_MORPHOLOGY	11	0.181935	0.510302	0.977415	0.977415	0.951342	13	tags=18%, list=15%, signal=18%	BCR/CRKL
GOBP_IMMUNE_RESPONSE	27	0.147249	0.509194	0.968504	0.977415	0.951342	21	tags=26%, list=24%, signal=28%	ADA/BCR/CRKL/DBNL/CD40LG/MAP2K6/SIT1
