# Supplementary material for: The inflammatory path toward type 1 diabetes begins during pregnancy
Source: Nat Commun. 2026 Jan 7;17:979. doi: 10.1038/s41467-025-67712-6 (PMC12847856; doi:10.1038/s41467-025-67712-6)
Supplement: Supplementary file 9 — Supplementary Data 8 [file 41467_2025_67712_MOESM9_ESM.xlsx]

## Sheet: Suppl Data 8
Supplementary Data 8. Significant associations with future T1D, stratified by age at diagnosis. P-values were calculated using Wilcoxon non-parametric tests, with both original and FDR-corrected values provided. The age group tested relative to controls (0–5, 6–10, 11–17, 18+) is indicated. STRING identifiers and descriptions are provided for proteins significant after FDR correction in early-dia…
Assay	Median_0	Median_1	Statistic	P_Value	FDR	Estimate	Comparison
ACTN4	0.00085	0.6507	1558	0.000321474	0.0055569	-0.566966	0-5 years
RAB37	0.11205	-0.4805	3664	0.0240167	0.0997883	0.504923	0-5 years
SCGB3A2	-0.08195	0.3037	1926	0.0100557	0.054481	-0.369892	0-5 years
ADA	0.02985	-1.7026	5032	1.34937e-09	2.44911e-07	1.60048	0-5 years
AMN	0.0215	-0.3104	3948	0.00231373	0.018428	0.579495	0-5 years
LRRN1	-0.02895	0.127	2135	0.0462988	0.156738	-0.790661	0-5 years
OSM	0.01205	-0.318	3571	0.0456929	0.156738	0.520579	0-5 years
ARHGEF12	0.0201	-0.6806	4351	3.0799e-05	0.001118	0.843798	0-5 years
ATP5IF1	0.00325	-0.6758	3997	0.00145774	0.0143016	0.673056	0-5 years
AXIN1	0.0284	-0.7796	4388	1.95143e-05	0.000787075	0.953308	0-5 years
B4GALT1	-0.01205	-0.2374	3783.5	0.00961979	0.0529089	0.755574	0-5 years
CASP2	0.09845	-0.674	4055	0.00082499	0.00907489	0.733678	0-5 years
CCL22	0.02935	-0.3019	3807.5	0.00790852	0.0450416	0.609564	0-5 years
CD40	0.0336	-0.2349	3894	0.00377333	0.0279535	0.610603	0-5 years
DAPP1	0.0347	-0.307	3620	0.0328024	0.124034	0.468922	0-5 years
CD40LG	0.0436	-0.6349	4493	5.05733e-06	0.000305969	1.20386	0-5 years
JUN	0.0107	-0.3082	3570	0.045995	0.156738	0.441867	0-5 years
CD84	0.004	-0.2594	4324	4.26954e-05	0.00129154	0.992313	0-5 years
CDSN	0.0037	-0.4884	4057	0.000808596	0.00907489	0.780578	0-5 years
HGF	0.00205	-0.2533	3565	0.0475313	0.156738	0.609777	0-5 years
CD160	-0.0502	-0.3332	3663	0.0241911	0.0997883	0.806308	0-5 years
BANK1	-0.04995	-0.4585	3749	0.0126577	0.0620913	0.531158	0-5 years
CKMT1A_CKMT1B	0.0078	-0.6029	4002	0.00138925	0.0143016	0.836948	0-5 years
CLIP2	0.1022	-0.4764	3894	0.00377332	0.0279535	0.614223	0-5 years
COL9A1	0.0112	-0.0486	3937	0.00256044	0.0197753	0.585366	0-5 years
CRKL	0.1202	-0.7211	4105	0.000495223	0.0078159	0.816005	0-5 years
ADAM23	0.005	-0.3151	3586	0.0413566	0.150125	0.667492	0-5 years
CRLF1	0.0132	-0.3435	3985	0.00163497	0.0156182	0.721958	0-5 years
CTSO	-0.0041	-0.1956	3831	0.00650245	0.0421498	0.780926	0-5 years
EGF	0.01465	-0.0423	3637.5	0.0290237	0.112081	0.664566	0-5 years
EGLN1	0.1294	-0.5327	3646	0.0273279	0.109011	0.536401	0-5 years
TPT1	0.0395	0.5015	2080	0.0319035	0.121905	-0.370351	0-5 years
DBNL	0.0648	-0.4802	4089	0.000584237	0.00785474	0.76608	0-5 years
DECR1	0.06145	-0.7552	4195	0.000188742	0.00360598	0.680463	0-5 years
DGKZ	0.0526	-0.2841	3956	0.00214817	0.018428	0.511811	0-5 years
DNAJA2	0.0637	-0.2942	3810.5	0.00771494	0.0450416	0.710321	0-5 years
SRPK2	0.0378	-0.2789	3564	0.047844	0.156738	0.412571	0-5 years
TRIM5	-0.00535	-0.3714	3562.5	0.0483157	0.156738	0.407301	0-5 years
PLA2G4A	-0.01125	-0.2867	3668	0.02333	0.0991922	0.43057	0-5 years
FOXO1	0.1562	-0.7841	3810	0.007747	0.0450416	0.617422	0-5 years
CLEC4A	0.0034	-0.1663	3724	0.015362	0.0697052	0.59718	0-5 years
GMPR	-0.0169	-0.8835	4075	0.000674122	0.00815687	0.747156	0-5 years
HLA-DRA	-0.102	1.3897	629	6.37e-10	2.31231e-07	-1.44118	0-5 years
SHMT1	0.0177	-0.7852	3735	0.0141151	0.0656896	0.434416	0-5 years
HPCAL1	0.04805	-0.3234	4237	0.000117909	0.00285339	0.919657	0-5 years
IDS	-0.0525	0.7835	808.5	1.33292e-08	1.61284e-06	-1.39411	0-5 years
CCL3	-0.0279	0.1814	2085.5	0.033145	0.124038	-0.365429	0-5 years
IKBKG	0.04775	-0.6329	3807	0.00794121	0.0450416	0.550268	0-5 years
IL17D	0.0231	-0.1961	3813	0.00755701	0.0450416	0.593808	0-5 years
IL5RA	0.0613	-0.4344	4076	0.000667294	0.00815687	0.722283	0-5 years
IRAK1	0.08205	-0.3421	4030	0.00105758	0.0112912	0.664411	0-5 years
ALDH3A1	0.1136	-0.2371	3568.5	0.0464515	0.156738	0.414036	0-5 years
BTN3A2	0.00945	-0.2299	3768	0.0108935	0.0569424	0.433329	0-5 years
ITM2A	-0.0124	-0.1645	3579	0.0433348	0.155748	0.466033	0-5 years
CD79B	0.0169	-0.4683	3562	0.0484739	0.156738	0.670545	0-5 years
ISM1	-0.00375	-0.3594	3947	0.00233523	0.018428	0.862731	0-5 years
IL17C	0.02075	-0.5093	3667	0.0235001	0.0991922	0.29582	0-5 years
VEGFA	0.01465	-0.4118	3571	0.0456928	0.156738	0.541949	0-5 years
KYNU	0.0017	-0.7122	4092.5	0.000563578	0.00785474	0.730461	0-5 years
AMBN	-0.00225	-0.1296	3638	0.0289216	0.112081	0.321633	0-5 years
CTSC	-0.0214	0.2448	2097	0.0358752	0.132884	-0.375422	0-5 years
HEXIM1	-0.07405	-0.6382	3561	0.0487916	0.156738	0.318806	0-5 years
LAMA4	0.01545	-0.2731	3947	0.00233523	0.018428	0.839971	0-5 years
LAT	0.0126	-0.4349	4459	7.90152e-06	0.00040975	1.27542	0-5 years
LSP1	0.04135	-0.649	4211	0.000158015	0.00358496	0.980289	0-5 years
IL18	-0.017	-0.2729	3741	0.0134733	0.0652109	0.500062	0-5 years
PTPN6	-0.0182	-0.5364	3767	0.0109806	0.0569424	0.493245	0-5 years
ANGPTL4	-0.00755	-0.4073	3576	0.0442067	0.156738	0.395026	0-5 years
NME3	-0.0077	-0.0837	3670.5	0.0229095	0.0990017	0.449619	0-5 years
MAP2K6	0.05785	-0.4965	3854	0.0053483	0.0359525	0.516203	0-5 years
MEPE	0.016	-0.4972	4284	6.85842e-05	0.00177829	1.10083	0-5 years
LAP3	-0.01575	0.6749	1935	0.010807	0.0569424	-0.449032	0-5 years
CCN2	0.0135	-0.1767	3566	0.0472207	0.156738	0.408989	0-5 years
CCL26	-0.0012	-0.379	3654	0.0258105	0.104102	0.49637	0-5 years
IL2RB	-0.04605	0.2051	2049.5	0.0257181	0.104102	-0.431199	0-5 years
FKBP1B	0.04505	-0.3773	3558	0.0497549	0.15843	0.624384	0-5 years
METAP1D	0.02445	-0.6123	3980	0.00171451	0.0157074	0.613298	0-5 years
YTHDF3	0.03175	-0.3073	3736.5	0.0139522	0.0656896	0.42893	0-5 years
MPIG6B	0.01035	-0.2577	3809	0.00781123	0.0450416	0.652754	0-5 years
MYO9B	0.0622	-0.583	4196	0.000186669	0.00360598	0.80763	0-5 years
NCK2	0.05625	-0.3136	3979	0.00173084	0.0157074	0.474072	0-5 years
ENAH	0.0948	-0.4064	3602	0.0371208	0.136109	0.534496	0-5 years
NFATC1	0.0382	-0.5891	3999	0.00142997	0.0143016	0.633036	0-5 years
NPPC	0.03275	-0.9397	3955	0.00216826	0.018428	0.733698	0-5 years
NTF3	0.02685	-0.6421	4567	1.85882e-06	0.000134951	0.988495	0-5 years
OMD	0.00465	-0.3774	4094	0.00055493	0.00785474	0.759709	0-5 years
PDLIM7	0.14435	-1.0669	4314	4.81195e-05	0.00134364	0.866645	0-5 years
PLXNA4	0.0094	-0.5087	4076	0.000667295	0.00815687	0.745481	0-5 years
CCL28	0.01085	-0.4737	3754	0.0121705	0.0605193	0.560332	0-5 years
PPP1R9B	-0.03735	-0.5103	3888	0.00397892	0.028887	0.646602	0-5 years
LGMN	-0.0249	-0.2508	3686	0.0204468	0.0894241	0.521215	0-5 years
TNFSF13	-0.01435	-0.1202	3697	0.0188422	0.0834111	0.525536	0-5 years
PRDX5	0.11625	-0.6589	4325	4.2186e-05	0.00129154	1.15933	0-5 years
PRKAB1	0.03715	-0.3538	3815	0.00743271	0.0450416	0.73104	0-5 years
PRKCQ	0.0198	-0.2854	3841	0.00597559	0.0394389	0.62538	0-5 years
PSMG3	-0.0202	-0.5547	3812	0.00761988	0.0450416	0.574035	0-5 years
PTH1R	-0.00145	-0.2837	3872	0.00457783	0.0319568	0.640297	0-5 years
SAMD9L	0.04085	-0.4271	3858	0.00516762	0.0353933	0.575182	0-5 years
SH2D1A	0.0624	-0.6491	4135	0.000361423	0.00596349	0.759017	0-5 years
SIT1	0.0358	-0.623	3879	0.00430642	0.0306516	0.58846	0-5 years
PSIP1	-0.0252	-0.819	3736	0.0140063	0.0656896	0.530722	0-5 years
FXYD5	-0.00125	-0.6139	3761	0.0115163	0.0588792	0.569723	0-5 years
BCR	0.0813	-0.45	3708.5	0.0172835	0.0774556	0.502708	0-5 years
SKAP2	0.10695	-0.7509	4195	0.000188743	0.00360598	0.902582	0-5 years
MLN	-0.0305	-0.8642	3756	0.0119803	0.0604008	0.641666	0-5 years
NT5C3A	0.01525	-0.6775	3733	0.014335	0.0658683	0.481253	0-5 years
MANF	0.0655	-0.2769	3644	0.027719	0.109369	0.503622	0-5 years
SPINT2	-0.0383	-0.429	4100	0.000521581	0.00785474	0.683791	0-5 years
SPRY2	-0.00415	-0.5951	3952	0.00222955	0.018428	0.701607	0-5 years
STX8	0.0496	-0.6026	4158	0.000282624	0.00512963	0.807607	0-5 years
TBC1D5	0.19285	-0.7047	4428	1.178e-05	0.000534515	1.03624	0-5 years
TIMP3	0.16955	-1.6318	4623	8.48205e-07	7.69746e-05	1.20603	0-5 years
RABGAP1L	-0.00805	-0.8335	3786	0.00942733	0.052648	0.404634	0-5 years
TNFSF12	0.03305	-0.3996	4067	0.000731089	0.00856081	0.913304	0-5 years
IL20RA	0.03155	-0.1427	5241	0.0215936	0.96329	0.402817	6-10 years
SCGB3A2	-0.08195	0.1711	3302	0.0405088	0.96329	-0.222841	6-10 years
TIMP3	0.16955	-0.6539	5285.5	0.0165195	0.856654	0.414025	6-10 years
IL12B	-0.0396	0.3058	2869.5	0.0025411	0.230605	-0.514201	6-10 years
DECR1	0.06145	-0.29435	5168	0.0328642	0.96329	0.313924	6-10 years
HLA-DRA	-0.102	0.74035	2049	1.18355e-06	0.000429627	-0.961564	6-10 years
CTSC	-0.0214	0.14275	3324	0.045588	0.96329	-0.285875	6-10 years
ADA	0.02985	-0.54305	5446	0.00583071	0.42331	0.507836	6-10 years
IDS	-0.0525	0.1344	2612	0.000323336	0.0586855	-0.524753	6-10 years
LAMA4	0.01545	-0.2051	5335	0.0121336	0.734084	0.449718	6-10 years
SIT1	0.0358	-0.3121	5126.5	0.0412832	0.96329	0.351276	6-10 years
CD40LG	0.0436	-0.24595	5616	0.00169886	0.205562	0.502379	6-10 years
CCL7	0.04335	-0.1997	5198.5	0.0276559	0.96329	0.340105	6-10 years
IL20RA	0.03155	-0.1393	8687.5	0.0439525	0.504054	0.277472	11-17 years
SKAP2	0.10695	-0.54085	9192	0.00466109	0.146723	0.323767	11-17 years
RAB37	0.11205	-0.4943	9723	0.000226553	0.0182249	0.452497	11-17 years
SCGB3A2	-0.08195	0.12395	5464	0.00141564	0.0801732	-0.424212	11-17 years
IL4R	0.00245	-0.1146	8679.5	0.0453258	0.504054	0.296442	11-17 years
SPRY2	-0.00415	-0.2528	9764.5	0.000173724	0.015722	0.473748	11-17 years
CCL17	0.018	-0.40155	8827	0.025097	0.370821	0.383748	11-17 years
PRDX5	0.11625	-0.2127	8759	0.0331673	0.453078	0.170868	11-17 years
IL1R2	0.0041	0.0612	6071.5	0.0271038	0.384768	-0.360776	11-17 years
TIMP3	0.16955	-0.97665	10609	3.07572e-07	7.42274e-05	0.793348	11-17 years
PDGFB	0.0011	-0.2062	8701	0.041715	0.495109	0.274206	11-17 years
CD84	0.004	-0.1448	9896	7.2817e-05	0.00753136	0.608853	11-17 years
AXIN1	0.0284	-0.31175	9276	0.00302417	0.113865	0.403241	11-17 years
SPINT2	-0.0383	-0.3334	9944.5	5.22695e-05	0.00630718	0.438291	11-17 years
PTH1R	-0.00145	-0.14	8974.5	0.0132049	0.249501	0.305655	11-17 years
CRKL	0.1202	-0.32865	8836	0.0241681	0.364536	0.243829	11-17 years
PLAUR	0.00745	-0.04155	8675.5	0.0460257	0.504054	0.218407	11-17 years
PLXNA4	0.0094	-0.14345	9127	0.00643872	0.179294	0.425096	11-17 years
CD244	0.00535	-0.12105	8657	0.049383	0.510761	0.00698869	11-17 years
PDLIM7	0.14435	-0.5254	9213	0.00418997	0.138946	0.404832	11-17 years
TBC1D5	0.19285	-0.2188	9131.5	0.00629838	0.179294	0.351814	11-17 years
EGF	0.01465	-0.19565	9071.5	0.00841621	0.211478	0.399238	11-17 years
ANGPT1	0.0176	-0.12365	8934	0.015832	0.266566	0.240283	11-17 years
VASH1	0.03715	-0.09835	9063	0.00876292	0.211478	0.294422	11-17 years
NTF3	0.02685	-0.27145	9661	0.000334192	0.0241955	0.501194	11-17 years
PRSS8	-0.0506	0.0845	5914.5	0.0137528	0.249501	-0.315725	11-17 years
ITGA6	0.0182	-0.20845	9211.5	0.00422213	0.138946	0.37192	11-17 years
SRPK2	0.0378	-0.28335	8704	0.0412311	0.495109	0.216278	11-17 years
ICA1	0.0365	-0.26005	8710	0.0402775	0.494253	0.211241	11-17 years
CD200R1	-0.001	-0.1432	9066	0.00863914	0.211478	0.330468	11-17 years
KYNU	0.0017	-0.2156	8907	0.0178292	0.293371	0.263441	11-17 years
DECR1	0.06145	-0.2369	9388.5	0.00164946	0.0853004	0.386078	11-17 years
NBN	0.0622	-0.52855	8775	0.0310915	0.43289	0.18267	11-17 years
MAP2K6	0.05785	-0.49455	9268.5	0.00314544	0.113865	0.313807	11-17 years
MPIG6B	0.01035	-0.2801	9036.5	0.00992715	0.231847	0.331789	11-17 years
ALDH3A1	0.1136	-0.30825	8743	0.0353607	0.465476	0.234024	11-17 years
BTN3A2	0.00945	-0.1469	9322	0.00236905	0.0989281	0.398917	11-17 years
ITM2A	-0.0124	-0.1878	8979	0.0129383	0.249501	0.39987	11-17 years
LAT	0.0126	-0.1495	9315	0.00245954	0.0989281	0.218026	11-17 years
IL17C	0.02075	-0.3939	9069	0.00851691	0.211478	0.283502	11-17 years
HLA-DRA	-0.102	0.79085	3311	2.56434e-11	1.85658e-08	-0.905425	11-17 years
CTSC	-0.0214	0.17305	5467	0.00143957	0.0801732	-0.469931	11-17 years
OMD	0.00465	-0.13425	8960.5	0.0140658	0.249501	0.108338	11-17 years
STX8	0.0496	-0.1986	8964	0.0138461	0.249501	0.353163	11-17 years
IRAK1	0.08205	-0.1302	8813.5	0.0265482	0.384418	0.293732	11-17 years
ADA	0.02985	-0.24065	8959.5	0.0141292	0.249501	0.235981	11-17 years
CCN2	0.0135	-0.0397	8836	0.0241681	0.364536	0.140138	11-17 years
MYO9B	0.0622	-0.28685	9167	0.00528417	0.159406	0.31155	11-17 years
IDS	-0.0525	0.2623	3783.5	3.49851e-09	1.26646e-06	-0.675359	11-17 years
LSP1	0.04135	-0.37995	9469	0.00104892	0.0690383	0.398896	11-17 years
ENAH	0.0948	-0.22965	9009	0.0112792	0.246905	0.359606	11-17 years
DGKZ	0.0526	-0.07935	8681	0.0450655	0.504054	0.262106	11-17 years
NPPC	0.03275	-0.3218	8661.5	0.0485481	0.509403	0.295482	11-17 years
CLIP2	0.1022	-0.3058	9332.5	0.00223902	0.0989281	0.38782	11-17 years
IKBKG	0.04775	-0.4984	8711	0.0401204	0.494253	0.231501	11-17 years
CASP2	0.09845	-0.503	9003	0.011595	0.246905	0.338106	11-17 years
ARHGEF12	0.0201	-0.34835	8950	0.0147437	0.254154	0.276448	11-17 years
CRLF1	0.0132	-0.0853	8866	0.0212838	0.334989	0.199097	11-17 years
COL9A1	0.0112	-0.026	8962.5	0.0139398	0.249501	0.328865	11-17 years
MEPE	0.016	-0.32995	9997	3.62676e-05	0.00559385	0.384723	11-17 years
PSIP1	-0.0252	-0.41835	8754	0.0338399	0.453705	0.162119	11-17 years
BCR	0.0813	-0.33165	8726	0.0378256	0.480452	0.252345	11-17 years
SIT1	0.0358	-0.21425	8687	0.0440374	0.504054	0.283061	11-17 years
CD40LG	0.0436	-0.2748	9988	3.86316e-05	0.00559385	0.497073	11-17 years
METAP1D	0.02445	-0.0896	8663	0.0482724	0.509403	0.238101	11-17 years
EDAR	0.01775	-0.3121	9368	0.00184633	0.0891161	0.403546	11-17 years
IL7	0.00165	-0.15825	8672	0.0466458	0.504054	0.290134	11-17 years
CKMT1A_CKMT1B	0.0078	-0.16525	8727	0.0376766	0.480452	0.277756	11-17 years
IL17D	0.0231	-0.1433	8897	0.018623	0.299624	0.20879	11-17 years
IL3RA	0.0246	-0.102	9017.5	0.0108447	0.245362	0.311054	11-17 years
SCG3	0.03655	-0.1468	4497.5	0.0272906	0.741548	0.289686	18-24 years
CSF3	0.0623	-0.2898	4637	0.0108004	0.683872	0.402173	18-24 years
HLA-DRA	-0.102	0.2385	2456	0.00524434	0.683872	-0.544722	18-24 years
TGFB1	-0.0137	0.1014	2780	0.0457306	0.876012	-0.343244	18-24 years
CCL4	-0.0403	0.1854	2513	0.00800198	0.683872	-0.519485	18-24 years
SMPDL3A	-0.00035	-0.2852	4455.5	0.03534	0.855228	0.423673	18-24 years
ADAM23	0.005	-0.1691	4498	0.0272052	0.741548	0.427178	18-24 years
CD276	-0.01005	-0.17	4404	0.047898	0.876012	0.316826	18-24 years
PTH1R	-0.00145	-0.2876	4630.5	0.0113037	0.683872	0.475442	18-24 years
IL15	0.0233	-0.1596	4581	0.0158697	0.68895	0.469571	18-24 years
FASLG	-0.00135	0.1944	2702	0.0285997	0.741548	-0.382715	18-24 years
CCL3	-0.0279	0.2968	2439.5	0.00462502	0.683872	-0.530539	18-24 years
CXCL9	-0.0664	0.2135	2672	0.0236692	0.741548	-0.258985	18-24 years
WNT9A	-0.02015	-0.3169	4718	0.00600457	0.683872	0.565473	18-24 years
PGF	-0.02095	-0.244	4397.5	0.049722	0.876012	0.357417	18-24 years
IL12RB1	-0.0231	0.1853	2778	0.0452019	0.876012	-0.328329	18-24 years
FSTL3	-0.0215	-0.1287	4437.5	0.0393657	0.876012	0.424468	18-24 years
PAPPA	0.0064	-0.5795	4517	0.0241266	0.741548	0.383046	18-24 years
IL20	-0.03015	0.1456	2598	0.0145356	0.68895	-0.431954	18-24 years
MMP10	-0.00585	-0.4168	4570	0.0170814	0.68895	0.434033	18-24 years
