# Supplementary material for: The inflammatory path toward type 1 diabetes begins during pregnancy
Source: Nat Commun. 2026 Jan 7;17:979. doi: 10.1038/s41467-025-67712-6 (PMC12847856; doi:10.1038/s41467-025-67712-6)
Supplement: Supplementary file 10 — Supplementary Data 9 [file 41467_2025_67712_MOESM10_ESM.xlsx]

## Sheet: Suppl Data 9
Supplementary Data 9. Functional enrichment of proteins differentially expressed in early-diagnosed T1D (by age 5). STRING analysis spans Biological Process, Molecular Function (GO), KEGG, Reactome, WikiPathways, Human Phenotype (Monarch), and UniProt keywords. Only proteins significant after FDR correction (see Supplementary Table 8) are included, with p-values corrected for multiple comparisons…
#category	term ID	term description	observed gene count	background gene count	strength	signal	false discovery rate	matching proteins in your network (IDs)	matching proteins in the network
GO Process	GO:0007166	Cell surface receptor signaling pathway	24	2040	0.55	0.59	0.00022	9606.ENSP00000219235,9606.ENSP00000233154,9606.ENSP00000252699,9606.ENSP00000262320,9606.ENSP00000263125,9606.ENSP00000293825,9606.ENSP00000312664,9606.ENSP00000346300,9606.ENSP00000352882,9606.ENSP00000358997,9606.ENSP00000359663,9606.ENSP00000361359,9606.ENSP00000361965,9606.ENSP00000366306,9606.ENSP00000368880,9606.ENSP00000376188,9606.ENSP00000378845,9606.ENSP00000387159,9606.ENSP00000397297,…	CCL22,NCK2,ACTN4,AXIN1,PRKCQ,TNFSF12,CASP2,CRKL,PLXNA4,IRAK1,CD40LG,CD40,ADA,SPRY2,FOXO1,CRLF1,LAT,NPPC,NTF3,PTH1R,IL5RA,MYO9B,IKBKG,MPIG6B
GO Process	GO:0006950	Response to stress	30	3358	0.43	0.49	0.00042	9606.ENSP00000219235,9606.ENSP00000233154,9606.ENSP00000252699,9606.ENSP00000259727,9606.ENSP00000263125,9606.ENSP00000264170,9606.ENSP00000265462,9606.ENSP00000302924,9606.ENSP00000305255,9606.ENSP00000312367,9606.ENSP00000312664,9606.ENSP00000314030,9606.ENSP00000335203,9606.ENSP00000346300,9606.ENSP00000358997,9606.ENSP00000359663,9606.ENSP00000360181,9606.ENSP00000361359,9606.ENSP00000361965,…	CCL22,NCK2,ACTN4,GMPR,PRKCQ,KYNU,PRDX5,IL17D,STX8,CD84,CASP2,DNAJA2,ATP5IF1,CRKL,IRAK1,CD40LG,SH2D1A,CD40,ADA,FOXO1,LSP1,LAT,NPPC,TBC1D5,DGKZ,IL5RA,MAP2K6,PPP1R9B,IKBKG,MPIG6B
GO Process	GO:0050790	Regulation of catalytic activity	25	2370	0.5	0.54	0.00042	9606.ENSP00000219235,9606.ENSP00000233154,9606.ENSP00000262320,9606.ENSP00000263125,9606.ENSP00000265462,9606.ENSP00000266085,9606.ENSP00000301244,9606.ENSP00000312664,9606.ENSP00000335203,9606.ENSP00000346300,9606.ENSP00000352882,9606.ENSP00000358997,9606.ENSP00000359663,9606.ENSP00000361359,9606.ENSP00000366306,9606.ENSP00000378845,9606.ENSP00000380942,9606.ENSP00000397297,9606.ENSP00000402935,…	CCL22,NCK2,AXIN1,PRKCQ,PRDX5,TIMP3,SPINT2,CASP2,ATP5IF1,CRKL,PLXNA4,IRAK1,CD40LG,CD40,SPRY2,LAT,ARHGEF12,NTF3,TBC1D5,DGKZ,DBNL,PRKAB1,MAP2K6,MYO9B,PPP1R9B
GO Process	GO:0050896	Response to stimulus	47	7835	0.26	0.38	0.00045	9606.ENSP00000005587,9606.ENSP00000219235,9606.ENSP00000233154,9606.ENSP00000252699,9606.ENSP00000259608,9606.ENSP00000259727,9606.ENSP00000262320,9606.ENSP00000263125,9606.ENSP00000264170,9606.ENSP00000265462,9606.ENSP00000266085,9606.ENSP00000293825,9606.ENSP00000301244,9606.ENSP00000302924,9606.ENSP00000305255,9606.ENSP00000312367,9606.ENSP00000312664,9606.ENSP00000314030,9606.ENSP00000335203,…	SKAP2,CCL22,NCK2,ACTN4,SIT1,GMPR,AXIN1,PRKCQ,KYNU,PRDX5,TIMP3,TNFSF12,SPINT2,IL17D,STX8,CD84,CASP2,DNAJA2,ATP5IF1,CRKL,PLXNA4,IRAK1,CD40LG,SH2D1A,CD40,ADA,SPRY2,FOXO1,LSP1,CRLF1,HLA-DRA,LAT,ARHGEF12,NPPC,NFATC1,NTF3,PTH1R,TBC1D5,DGKZ,IL5RA,DBNL,PRKAB1,MAP2K6,MYO9B,PPP1R9B,IKBKG,MPIG6B
GO Process	GO:0007165	Signal transduction	35	4714	0.35	0.43	0.00067	9606.ENSP00000005587,9606.ENSP00000219235,9606.ENSP00000233154,9606.ENSP00000252699,9606.ENSP00000259608,9606.ENSP00000262320,9606.ENSP00000263125,9606.ENSP00000293825,9606.ENSP00000302924,9606.ENSP00000312664,9606.ENSP00000346300,9606.ENSP00000352882,9606.ENSP00000358997,9606.ENSP00000359663,9606.ENSP00000361359,9606.ENSP00000361965,9606.ENSP00000366306,9606.ENSP00000368880,9606.ENSP00000371194,…	SKAP2,CCL22,NCK2,ACTN4,SIT1,AXIN1,PRKCQ,TNFSF12,IL17D,CASP2,CRKL,PLXNA4,IRAK1,CD40LG,CD40,ADA,SPRY2,FOXO1,LSP1,CRLF1,LAT,ARHGEF12,NPPC,NFATC1,NTF3,PTH1R,DGKZ,IL5RA,DBNL,PRKAB1,MAP2K6,MYO9B,PPP1R9B,IKBKG,MPIG6B
GO Process	GO:0042127	Regulation of cell population proliferation	20	1669	0.56	0.56	0.00067	9606.ENSP00000005587,9606.ENSP00000233154,9606.ENSP00000263125,9606.ENSP00000293825,9606.ENSP00000301244,9606.ENSP00000314030,9606.ENSP00000335203,9606.ENSP00000346300,9606.ENSP00000358997,9606.ENSP00000359663,9606.ENSP00000361359,9606.ENSP00000361965,9606.ENSP00000366306,9606.ENSP00000368880,9606.ENSP00000376188,9606.ENSP00000387159,9606.ENSP00000397297,9606.ENSP00000402723,9606.ENSP00000412209,…	SKAP2,NCK2,PRKCQ,TNFSF12,SPINT2,DNAJA2,ATP5IF1,CRKL,IRAK1,CD40LG,CD40,ADA,SPRY2,FOXO1,CRLF1,NPPC,NTF3,PTH1R,IL5RA,PPP1R9B
GO Process	GO:0023052	Signaling	36	5057	0.33	0.41	0.00081	9606.ENSP00000005587,9606.ENSP00000219235,9606.ENSP00000233154,9606.ENSP00000252699,9606.ENSP00000259608,9606.ENSP00000262320,9606.ENSP00000263125,9606.ENSP00000293825,9606.ENSP00000302924,9606.ENSP00000312664,9606.ENSP00000346300,9606.ENSP00000352882,9606.ENSP00000358997,9606.ENSP00000359663,9606.ENSP00000360181,9606.ENSP00000361359,9606.ENSP00000361965,9606.ENSP00000366306,9606.ENSP00000368880,…	SKAP2,CCL22,NCK2,ACTN4,SIT1,AXIN1,PRKCQ,TNFSF12,IL17D,CASP2,CRKL,PLXNA4,IRAK1,CD40LG,SH2D1A,CD40,ADA,SPRY2,FOXO1,LSP1,CRLF1,LAT,ARHGEF12,NPPC,NFATC1,NTF3,PTH1R,DGKZ,IL5RA,DBNL,PRKAB1,MAP2K6,MYO9B,PPP1R9B,IKBKG,MPIG6B
GO Process	GO:0002376	Immune system process	22	2121	0.5	0.5	0.0011	9606.ENSP00000005587,9606.ENSP00000219235,9606.ENSP00000233154,9606.ENSP00000259608,9606.ENSP00000263125,9606.ENSP00000264170,9606.ENSP00000293825,9606.ENSP00000305255,9606.ENSP00000312367,9606.ENSP00000335203,9606.ENSP00000346300,9606.ENSP00000358997,9606.ENSP00000359663,9606.ENSP00000360181,9606.ENSP00000361359,9606.ENSP00000361965,9606.ENSP00000378786,9606.ENSP00000378845,9606.ENSP00000412209,…	SKAP2,CCL22,NCK2,SIT1,PRKCQ,KYNU,TNFSF12,STX8,CD84,ATP5IF1,CRKL,IRAK1,CD40LG,SH2D1A,CD40,ADA,HLA-DRA,LAT,IL5RA,DBNL,IKBKG,MPIG6B
GO Process	GO:0007154	Cell communication	36	5165	0.32	0.4	0.0011	9606.ENSP00000005587,9606.ENSP00000219235,9606.ENSP00000233154,9606.ENSP00000252699,9606.ENSP00000259608,9606.ENSP00000262320,9606.ENSP00000263125,9606.ENSP00000293825,9606.ENSP00000302924,9606.ENSP00000312664,9606.ENSP00000346300,9606.ENSP00000352882,9606.ENSP00000358997,9606.ENSP00000359663,9606.ENSP00000360181,9606.ENSP00000361359,9606.ENSP00000361965,9606.ENSP00000366306,9606.ENSP00000368880,…	SKAP2,CCL22,NCK2,ACTN4,SIT1,AXIN1,PRKCQ,TNFSF12,IL17D,CASP2,CRKL,PLXNA4,IRAK1,CD40LG,SH2D1A,CD40,ADA,SPRY2,FOXO1,LSP1,CRLF1,LAT,ARHGEF12,NPPC,NFATC1,NTF3,PTH1R,DGKZ,IL5RA,DBNL,PRKAB1,MAP2K6,MYO9B,PPP1R9B,IKBKG,MPIG6B
GO Process	GO:0065009	Regulation of molecular function	27	3085	0.42	0.46	0.0011	9606.ENSP00000219235,9606.ENSP00000233154,9606.ENSP00000252699,9606.ENSP00000262320,9606.ENSP00000263125,9606.ENSP00000265462,9606.ENSP00000266085,9606.ENSP00000301244,9606.ENSP00000312664,9606.ENSP00000335203,9606.ENSP00000346300,9606.ENSP00000352882,9606.ENSP00000358997,9606.ENSP00000359663,9606.ENSP00000361359,9606.ENSP00000366306,9606.ENSP00000378845,9606.ENSP00000380942,9606.ENSP00000397297,…	CCL22,NCK2,ACTN4,AXIN1,PRKCQ,PRDX5,TIMP3,SPINT2,CASP2,ATP5IF1,CRKL,PLXNA4,IRAK1,CD40LG,CD40,SPRY2,LAT,ARHGEF12,NTF3,TBC1D5,DGKZ,DBNL,PRKAB1,MAP2K6,MYO9B,PPP1R9B,IKBKG
GO Process	GO:0051716	Cellular response to stimulus	40	6357	0.28	0.37	0.0018	9606.ENSP00000005587,9606.ENSP00000219235,9606.ENSP00000233154,9606.ENSP00000252699,9606.ENSP00000259608,9606.ENSP00000262320,9606.ENSP00000263125,9606.ENSP00000265462,9606.ENSP00000266085,9606.ENSP00000293825,9606.ENSP00000301244,9606.ENSP00000302924,9606.ENSP00000305255,9606.ENSP00000312664,9606.ENSP00000335203,9606.ENSP00000346300,9606.ENSP00000352882,9606.ENSP00000358997,9606.ENSP00000359663,…	SKAP2,CCL22,NCK2,ACTN4,SIT1,AXIN1,PRKCQ,PRDX5,TIMP3,TNFSF12,SPINT2,IL17D,STX8,CASP2,ATP5IF1,CRKL,PLXNA4,IRAK1,CD40LG,CD40,ADA,SPRY2,FOXO1,LSP1,CRLF1,LAT,ARHGEF12,NPPC,NFATC1,NTF3,PTH1R,DGKZ,IL5RA,DBNL,PRKAB1,MAP2K6,MYO9B,PPP1R9B,IKBKG,MPIG6B
GO Process	GO:0048518	Positive regulation of biological process	39	6207	0.28	0.36	0.0028	9606.ENSP00000219235,9606.ENSP00000220764,9606.ENSP00000233154,9606.ENSP00000252699,9606.ENSP00000262320,9606.ENSP00000263125,9606.ENSP00000265462,9606.ENSP00000266085,9606.ENSP00000293825,9606.ENSP00000302924,9606.ENSP00000312367,9606.ENSP00000312664,9606.ENSP00000314030,9606.ENSP00000335203,9606.ENSP00000346300,9606.ENSP00000348099,9606.ENSP00000352882,9606.ENSP00000358997,9606.ENSP00000359663,…	CCL22,DECR1,NCK2,ACTN4,AXIN1,PRKCQ,PRDX5,TIMP3,TNFSF12,IL17D,CD84,CASP2,DNAJA2,ATP5IF1,CRKL,PDLIM7,PLXNA4,IRAK1,CD40LG,SH2D1A,CD40,ADA,SPRY2,FOXO1,CRLF1,HLA-DRA,LAT,NPPC,NFATC1,NTF3,PTH1R,TBC1D5,DGKZ,IL5RA,DBNL,PRKAB1,MAP2K6,PPP1R9B,IKBKG
GO Process	GO:0002250	Adaptive immune response	9	359	0.88	0.61	0.0038	9606.ENSP00000259608,9606.ENSP00000312367,9606.ENSP00000359663,9606.ENSP00000360181,9606.ENSP00000361359,9606.ENSP00000361965,9606.ENSP00000378786,9606.ENSP00000378845,9606.ENSP00000417653	SIT1,CD84,CD40LG,SH2D1A,CD40,ADA,HLA-DRA,LAT,DBNL
GO Process	GO:0009966	Regulation of signal transduction	25	2978	0.41	0.4	0.0046	9606.ENSP00000219235,9606.ENSP00000233154,9606.ENSP00000252699,9606.ENSP00000262320,9606.ENSP00000263125,9606.ENSP00000266085,9606.ENSP00000293825,9606.ENSP00000312664,9606.ENSP00000346300,9606.ENSP00000358997,9606.ENSP00000360181,9606.ENSP00000361359,9606.ENSP00000361965,9606.ENSP00000366306,9606.ENSP00000368880,9606.ENSP00000380942,9606.ENSP00000387159,9606.ENSP00000389377,9606.ENSP00000397297,…	CCL22,NCK2,ACTN4,AXIN1,PRKCQ,TIMP3,TNFSF12,CASP2,CRKL,IRAK1,SH2D1A,CD40,ADA,SPRY2,FOXO1,ARHGEF12,NPPC,NFATC1,NTF3,DGKZ,MAP2K6,MYO9B,PPP1R9B,IKBKG,MPIG6B
GO Process	GO:0006955	Immune response	16	1321	0.56	0.47	0.005	9606.ENSP00000219235,9606.ENSP00000259608,9606.ENSP00000264170,9606.ENSP00000293825,9606.ENSP00000305255,9606.ENSP00000312367,9606.ENSP00000358997,9606.ENSP00000359663,9606.ENSP00000360181,9606.ENSP00000361359,9606.ENSP00000361965,9606.ENSP00000378786,9606.ENSP00000378845,9606.ENSP00000412209,9606.ENSP00000417653,9606.ENSP00000483825	CCL22,SIT1,KYNU,TNFSF12,STX8,CD84,IRAK1,CD40LG,SH2D1A,CD40,ADA,HLA-DRA,LAT,IL5RA,DBNL,IKBKG
GO Process	GO:0035556	Intracellular signal transduction	17	1518	0.53	0.44	0.0063	9606.ENSP00000263125,9606.ENSP00000312664,9606.ENSP00000346300,9606.ENSP00000358997,9606.ENSP00000361359,9606.ENSP00000361965,9606.ENSP00000366306,9606.ENSP00000378845,9606.ENSP00000380942,9606.ENSP00000387159,9606.ENSP00000389377,9606.ENSP00000412178,9606.ENSP00000417653,9606.ENSP00000468348,9606.ENSP00000471457,9606.ENSP00000478767,9606.ENSP00000483825	PRKCQ,CASP2,CRKL,IRAK1,CD40,ADA,SPRY2,LAT,ARHGEF12,NPPC,NFATC1,DGKZ,DBNL,MAP2K6,MYO9B,PPP1R9B,IKBKG
GO Process	GO:0030155	Regulation of cell adhesion	12	784	0.67	0.47	0.0087	9606.ENSP00000230538,9606.ENSP00000233154,9606.ENSP00000252699,9606.ENSP00000263125,9606.ENSP00000301244,9606.ENSP00000346300,9606.ENSP00000352882,9606.ENSP00000358997,9606.ENSP00000359663,9606.ENSP00000361965,9606.ENSP00000365465,9606.ENSP00000378786	LAMA4,NCK2,ACTN4,PRKCQ,SPINT2,CRKL,PLXNA4,IRAK1,CD40LG,ADA,CDSN,HLA-DRA
GO Process	GO:0008284	Positive regulation of cell population proliferation	13	945	0.62	0.45	0.0098	9606.ENSP00000233154,9606.ENSP00000263125,9606.ENSP00000293825,9606.ENSP00000314030,9606.ENSP00000346300,9606.ENSP00000358997,9606.ENSP00000359663,9606.ENSP00000361359,9606.ENSP00000361965,9606.ENSP00000376188,9606.ENSP00000397297,9606.ENSP00000402723,9606.ENSP00000412209	NCK2,PRKCQ,TNFSF12,DNAJA2,CRKL,IRAK1,CD40LG,CD40,ADA,CRLF1,NTF3,PTH1R,IL5RA
GO Process	GO:0034097	Response to cytokine	12	804	0.66	0.46	0.0098	9606.ENSP00000219235,9606.ENSP00000252699,9606.ENSP00000264170,9606.ENSP00000266085,9606.ENSP00000305255,9606.ENSP00000346300,9606.ENSP00000358997,9606.ENSP00000361359,9606.ENSP00000366306,9606.ENSP00000371194,9606.ENSP00000376188,9606.ENSP00000412209	CCL22,ACTN4,KYNU,TIMP3,STX8,CRKL,IRAK1,CD40,SPRY2,LSP1,CRLF1,IL5RA
GO Process	GO:0071902	Positive regulation of protein serine/threonine kinase activity	7	226	0.97	0.55	0.0098	9606.ENSP00000262320,9606.ENSP00000358997,9606.ENSP00000359663,9606.ENSP00000361359,9606.ENSP00000366306,9606.ENSP00000397297,9606.ENSP00000468348	AXIN1,IRAK1,CD40LG,CD40,SPRY2,NTF3,MAP2K6
GO Process	GO:0002682	Regulation of immune system process	16	1438	0.53	0.41	0.0104	9606.ENSP00000233154,9606.ENSP00000259608,9606.ENSP00000263125,9606.ENSP00000302924,9606.ENSP00000312367,9606.ENSP00000346300,9606.ENSP00000358997,9606.ENSP00000359663,9606.ENSP00000360181,9606.ENSP00000361359,9606.ENSP00000361965,9606.ENSP00000378786,9606.ENSP00000378845,9606.ENSP00000412178,9606.ENSP00000468348,9606.ENSP00000483825	NCK2,SIT1,PRKCQ,IL17D,CD84,CRKL,IRAK1,CD40LG,SH2D1A,CD40,ADA,HLA-DRA,LAT,DGKZ,MAP2K6,IKBKG
GO Process	GO:0010941	Regulation of cell death	17	1651	0.49	0.38	0.0137	9606.ENSP00000233154,9606.ENSP00000252699,9606.ENSP00000263125,9606.ENSP00000265462,9606.ENSP00000266085,9606.ENSP00000293825,9606.ENSP00000312664,9606.ENSP00000359663,9606.ENSP00000361359,9606.ENSP00000361965,9606.ENSP00000365465,9606.ENSP00000366306,9606.ENSP00000368880,9606.ENSP00000376188,9606.ENSP00000397297,9606.ENSP00000468348,9606.ENSP00000483825	NCK2,ACTN4,PRKCQ,PRDX5,TIMP3,TNFSF12,CASP2,CD40LG,CD40,ADA,CDSN,SPRY2,FOXO1,CRLF1,NTF3,MAP2K6,IKBKG
GO Process	GO:0043067	Regulation of programmed cell death	16	1492	0.51	0.39	0.0137	9606.ENSP00000233154,9606.ENSP00000252699,9606.ENSP00000263125,9606.ENSP00000265462,9606.ENSP00000266085,9606.ENSP00000293825,9606.ENSP00000312664,9606.ENSP00000359663,9606.ENSP00000361359,9606.ENSP00000361965,9606.ENSP00000365465,9606.ENSP00000366306,9606.ENSP00000368880,9606.ENSP00000376188,9606.ENSP00000397297,9606.ENSP00000468348	NCK2,ACTN4,PRKCQ,PRDX5,TIMP3,TNFSF12,CASP2,CD40LG,CD40,ADA,CDSN,SPRY2,FOXO1,CRLF1,NTF3,MAP2K6
GO Process	GO:0048583	Regulation of response to stimulus	28	3931	0.33	0.33	0.0137	9606.ENSP00000219235,9606.ENSP00000233154,9606.ENSP00000252699,9606.ENSP00000262320,9606.ENSP00000263125,9606.ENSP00000266085,9606.ENSP00000293825,9606.ENSP00000312367,9606.ENSP00000312664,9606.ENSP00000346300,9606.ENSP00000352882,9606.ENSP00000358997,9606.ENSP00000360181,9606.ENSP00000361359,9606.ENSP00000361965,9606.ENSP00000366306,9606.ENSP00000368880,9606.ENSP00000378786,9606.ENSP00000380942,…	CCL22,NCK2,ACTN4,AXIN1,PRKCQ,TIMP3,TNFSF12,CD84,CASP2,CRKL,PLXNA4,IRAK1,SH2D1A,CD40,ADA,SPRY2,FOXO1,HLA-DRA,ARHGEF12,NPPC,NFATC1,NTF3,DGKZ,MAP2K6,MYO9B,PPP1R9B,IKBKG,MPIG6B
GO Process	GO:0050856	Regulation of T cell receptor signaling pathway	4	45	1.43	0.58	0.0137	9606.ENSP00000360181,9606.ENSP00000361965,9606.ENSP00000412178,9606.ENSP00000483825	SH2D1A,ADA,DGKZ,IKBKG
GO Process	GO:0051247	Positive regulation of protein metabolic process	16	1512	0.51	0.39	0.0137	9606.ENSP00000233154,9606.ENSP00000262320,9606.ENSP00000293825,9606.ENSP00000302924,9606.ENSP00000312664,9606.ENSP00000335203,9606.ENSP00000346300,9606.ENSP00000358997,9606.ENSP00000359663,9606.ENSP00000361359,9606.ENSP00000366306,9606.ENSP00000368880,9606.ENSP00000376188,9606.ENSP00000378845,9606.ENSP00000397297,9606.ENSP00000468348	NCK2,AXIN1,TNFSF12,IL17D,CASP2,ATP5IF1,CRKL,IRAK1,CD40LG,CD40,SPRY2,FOXO1,CRLF1,LAT,NTF3,MAP2K6
GO Process	GO:0051336	Regulation of hydrolase activity	13	1011	0.59	0.42	0.0137	9606.ENSP00000219235,9606.ENSP00000265462,9606.ENSP00000266085,9606.ENSP00000301244,9606.ENSP00000312664,9606.ENSP00000335203,9606.ENSP00000346300,9606.ENSP00000352882,9606.ENSP00000361359,9606.ENSP00000366306,9606.ENSP00000397297,9606.ENSP00000402935,9606.ENSP00000478767	CCL22,PRDX5,TIMP3,SPINT2,CASP2,ATP5IF1,CRKL,PLXNA4,CD40,SPRY2,NTF3,TBC1D5,PPP1R9B
GO Process	GO:0051347	Positive regulation of transferase activity	10	586	0.71	0.45	0.0137	9606.ENSP00000262320,9606.ENSP00000263125,9606.ENSP00000358997,9606.ENSP00000359663,9606.ENSP00000361359,9606.ENSP00000366306,9606.ENSP00000378845,9606.ENSP00000397297,9606.ENSP00000412178,9606.ENSP00000468348	AXIN1,PRKCQ,IRAK1,CD40LG,CD40,SPRY2,LAT,NTF3,DGKZ,MAP2K6
GO Process	GO:0070665	Positive regulation of leukocyte proliferation	6	167	1.04	0.53	0.0137	9606.ENSP00000233154,9606.ENSP00000263125,9606.ENSP00000359663,9606.ENSP00000361359,9606.ENSP00000361965,9606.ENSP00000412209	NCK2,PRKCQ,CD40LG,CD40,ADA,IL5RA
GO Process	GO:1902533	Positive regulation of intracellular signal transduction	13	997	0.6	0.42	0.0137	9606.ENSP00000219235,9606.ENSP00000233154,9606.ENSP00000252699,9606.ENSP00000262320,9606.ENSP00000346300,9606.ENSP00000358997,9606.ENSP00000361359,9606.ENSP00000361965,9606.ENSP00000366306,9606.ENSP00000387159,9606.ENSP00000397297,9606.ENSP00000468348,9606.ENSP00000483825	CCL22,NCK2,ACTN4,AXIN1,CRKL,IRAK1,CD40,ADA,SPRY2,NPPC,NTF3,MAP2K6,IKBKG
GO Process	GO:0009967	Positive regulation of signal transduction	16	1525	0.5	0.38	0.0145	9606.ENSP00000219235,9606.ENSP00000233154,9606.ENSP00000252699,9606.ENSP00000262320,9606.ENSP00000266085,9606.ENSP00000293825,9606.ENSP00000312664,9606.ENSP00000346300,9606.ENSP00000358997,9606.ENSP00000361359,9606.ENSP00000361965,9606.ENSP00000366306,9606.ENSP00000387159,9606.ENSP00000397297,9606.ENSP00000468348,9606.ENSP00000483825	CCL22,NCK2,ACTN4,AXIN1,TIMP3,TNFSF12,CASP2,CRKL,IRAK1,CD40,ADA,SPRY2,NPPC,NTF3,MAP2K6,IKBKG
GO Process	GO:0043085	Positive regulation of catalytic activity	14	1191	0.55	0.4	0.0145	9606.ENSP00000219235,9606.ENSP00000262320,9606.ENSP00000263125,9606.ENSP00000312664,9606.ENSP00000346300,9606.ENSP00000358997,9606.ENSP00000359663,9606.ENSP00000361359,9606.ENSP00000366306,9606.ENSP00000378845,9606.ENSP00000397297,9606.ENSP00000402935,9606.ENSP00000412178,9606.ENSP00000468348	CCL22,AXIN1,PRKCQ,CASP2,CRKL,IRAK1,CD40LG,CD40,SPRY2,LAT,NTF3,TBC1D5,DGKZ,MAP2K6
GO Process	GO:1902531	Regulation of intracellular signal transduction	17	1726	0.47	0.37	0.016	9606.ENSP00000219235,9606.ENSP00000233154,9606.ENSP00000252699,9606.ENSP00000262320,9606.ENSP00000266085,9606.ENSP00000346300,9606.ENSP00000358997,9606.ENSP00000361359,9606.ENSP00000361965,9606.ENSP00000366306,9606.ENSP00000368880,9606.ENSP00000380942,9606.ENSP00000387159,9606.ENSP00000397297,9606.ENSP00000468348,9606.ENSP00000471457,9606.ENSP00000483825	CCL22,NCK2,ACTN4,AXIN1,TIMP3,CRKL,IRAK1,CD40,ADA,SPRY2,FOXO1,ARHGEF12,NPPC,NTF3,MAP2K6,MYO9B,IKBKG
GO Process	GO:0033674	Positive regulation of kinase activity	9	494	0.74	0.45	0.0164	9606.ENSP00000262320,9606.ENSP00000358997,9606.ENSP00000359663,9606.ENSP00000361359,9606.ENSP00000366306,9606.ENSP00000378845,9606.ENSP00000397297,9606.ENSP00000412178,9606.ENSP00000468348	AXIN1,IRAK1,CD40LG,CD40,SPRY2,LAT,NTF3,DGKZ,MAP2K6
GO Process	GO:0043405	Regulation of MAP kinase activity	6	185	0.99	0.5	0.0164	9606.ENSP00000262320,9606.ENSP00000358997,9606.ENSP00000361359,9606.ENSP00000366306,9606.ENSP00000397297,9606.ENSP00000468348	AXIN1,IRAK1,CD40,SPRY2,NTF3,MAP2K6
GO Process	GO:0006952	Defense response	15	1394	0.51	0.38	0.0166	9606.ENSP00000219235,9606.ENSP00000263125,9606.ENSP00000264170,9606.ENSP00000265462,9606.ENSP00000302924,9606.ENSP00000305255,9606.ENSP00000312367,9606.ENSP00000358997,9606.ENSP00000359663,9606.ENSP00000360181,9606.ENSP00000361359,9606.ENSP00000371194,9606.ENSP00000378845,9606.ENSP00000412209,9606.ENSP00000483825	CCL22,PRKCQ,KYNU,PRDX5,IL17D,STX8,CD84,IRAK1,CD40LG,SH2D1A,CD40,LSP1,LAT,IL5RA,IKBKG
GO Process	GO:0019220	Regulation of phosphate metabolic process	15	1405	0.51	0.38	0.0166	9606.ENSP00000233154,9606.ENSP00000262320,9606.ENSP00000335203,9606.ENSP00000346300,9606.ENSP00000358997,9606.ENSP00000359663,9606.ENSP00000361359,9606.ENSP00000366306,9606.ENSP00000376188,9606.ENSP00000378845,9606.ENSP00000397297,9606.ENSP00000402723,9606.ENSP00000412178,9606.ENSP00000468348,9606.ENSP00000478767	NCK2,AXIN1,ATP5IF1,CRKL,IRAK1,CD40LG,CD40,SPRY2,CRLF1,LAT,NTF3,PTH1R,DGKZ,MAP2K6,PPP1R9B
GO Process	GO:0043406	Positive regulation of MAP kinase activity	5	116	1.12	0.52	0.0166	9606.ENSP00000262320,9606.ENSP00000358997,9606.ENSP00000361359,9606.ENSP00000397297,9606.ENSP00000468348	AXIN1,IRAK1,CD40,NTF3,MAP2K6
GO Process	GO:0044093	Positive regulation of molecular function	16	1587	0.49	0.37	0.0166	9606.ENSP00000219235,9606.ENSP00000252699,9606.ENSP00000262320,9606.ENSP00000263125,9606.ENSP00000312664,9606.ENSP00000346300,9606.ENSP00000358997,9606.ENSP00000359663,9606.ENSP00000361359,9606.ENSP00000366306,9606.ENSP00000378845,9606.ENSP00000397297,9606.ENSP00000402935,9606.ENSP00000412178,9606.ENSP00000468348,9606.ENSP00000483825	CCL22,ACTN4,AXIN1,PRKCQ,CASP2,CRKL,IRAK1,CD40LG,CD40,SPRY2,LAT,NTF3,TBC1D5,DGKZ,MAP2K6,IKBKG
GO Process	GO:0045937	Positive regulation of phosphate metabolic process	12	912	0.6	0.41	0.0166	9606.ENSP00000262320,9606.ENSP00000346300,9606.ENSP00000358997,9606.ENSP00000359663,9606.ENSP00000361359,9606.ENSP00000366306,9606.ENSP00000376188,9606.ENSP00000378845,9606.ENSP00000397297,9606.ENSP00000402723,9606.ENSP00000412178,9606.ENSP00000468348	AXIN1,CRKL,IRAK1,CD40LG,CD40,SPRY2,CRLF1,LAT,NTF3,PTH1R,DGKZ,MAP2K6
GO Process	GO:0048522	Positive regulation of cellular process	34	5584	0.27	0.3	0.0166	9606.ENSP00000219235,9606.ENSP00000233154,9606.ENSP00000252699,9606.ENSP00000262320,9606.ENSP00000263125,9606.ENSP00000266085,9606.ENSP00000293825,9606.ENSP00000312664,9606.ENSP00000314030,9606.ENSP00000335203,9606.ENSP00000346300,9606.ENSP00000348099,9606.ENSP00000352882,9606.ENSP00000358997,9606.ENSP00000359663,9606.ENSP00000360181,9606.ENSP00000361359,9606.ENSP00000361965,9606.ENSP00000366306,…	CCL22,NCK2,ACTN4,AXIN1,PRKCQ,TIMP3,TNFSF12,CASP2,DNAJA2,ATP5IF1,CRKL,PDLIM7,PLXNA4,IRAK1,CD40LG,SH2D1A,CD40,ADA,SPRY2,FOXO1,CRLF1,HLA-DRA,LAT,NPPC,NFATC1,NTF3,PTH1R,TBC1D5,DGKZ,IL5RA,DBNL,MAP2K6,PPP1R9B,IKBKG
GO Process	GO:0048584	Positive regulation of response to stimulus	19	2131	0.43	0.35	0.0166	9606.ENSP00000219235,9606.ENSP00000233154,9606.ENSP00000252699,9606.ENSP00000262320,9606.ENSP00000263125,9606.ENSP00000266085,9606.ENSP00000293825,9606.ENSP00000312664,9606.ENSP00000346300,9606.ENSP00000358997,9606.ENSP00000360181,9606.ENSP00000361359,9606.ENSP00000361965,9606.ENSP00000366306,9606.ENSP00000378786,9606.ENSP00000387159,9606.ENSP00000397297,9606.ENSP00000468348,9606.ENSP00000483825	CCL22,NCK2,ACTN4,AXIN1,PRKCQ,TIMP3,TNFSF12,CASP2,CRKL,IRAK1,SH2D1A,CD40,ADA,SPRY2,HLA-DRA,NPPC,NTF3,MAP2K6,IKBKG
GO Process	GO:0032147	Activation of protein kinase activity	6	203	0.95	0.47	0.0213	9606.ENSP00000262320,9606.ENSP00000358997,9606.ENSP00000359663,9606.ENSP00000366306,9606.ENSP00000397297,9606.ENSP00000468348	AXIN1,IRAK1,CD40LG,SPRY2,NTF3,MAP2K6
GO Process	GO:0006954	Inflammatory response	9	538	0.7	0.41	0.0222	9606.ENSP00000219235,9606.ENSP00000263125,9606.ENSP00000265462,9606.ENSP00000302924,9606.ENSP00000359663,9606.ENSP00000361359,9606.ENSP00000378845,9606.ENSP00000412209,9606.ENSP00000483825	CCL22,PRKCQ,PRDX5,IL17D,CD40LG,CD40,LAT,IL5RA,IKBKG
GO Process	GO:0042981	Regulation of apoptotic process	15	1462	0.49	0.36	0.0222	9606.ENSP00000233154,9606.ENSP00000252699,9606.ENSP00000263125,9606.ENSP00000265462,9606.ENSP00000266085,9606.ENSP00000293825,9606.ENSP00000312664,9606.ENSP00000359663,9606.ENSP00000361359,9606.ENSP00000361965,9606.ENSP00000366306,9606.ENSP00000368880,9606.ENSP00000376188,9606.ENSP00000397297,9606.ENSP00000468348	NCK2,ACTN4,PRKCQ,PRDX5,TIMP3,TNFSF12,CASP2,CD40LG,CD40,ADA,SPRY2,FOXO1,CRLF1,NTF3,MAP2K6
GO Process	GO:0043408	Regulation of MAPK cascade	10	668	0.66	0.4	0.0222	9606.ENSP00000219235,9606.ENSP00000262320,9606.ENSP00000266085,9606.ENSP00000346300,9606.ENSP00000358997,9606.ENSP00000361359,9606.ENSP00000366306,9606.ENSP00000368880,9606.ENSP00000397297,9606.ENSP00000468348	CCL22,AXIN1,TIMP3,CRKL,IRAK1,CD40,SPRY2,FOXO1,NTF3,MAP2K6
GO Process	GO:0045860	Positive regulation of protein kinase activity	8	416	0.77	0.43	0.0222	9606.ENSP00000262320,9606.ENSP00000358997,9606.ENSP00000359663,9606.ENSP00000361359,9606.ENSP00000366306,9606.ENSP00000378845,9606.ENSP00000397297,9606.ENSP00000468348	AXIN1,IRAK1,CD40LG,CD40,SPRY2,LAT,NTF3,MAP2K6
GO Process	GO:0051246	Regulation of protein metabolic process	21	2622	0.39	0.32	0.0222	9606.ENSP00000233154,9606.ENSP00000262320,9606.ENSP00000265462,9606.ENSP00000266085,9606.ENSP00000293825,9606.ENSP00000301244,9606.ENSP00000302924,9606.ENSP00000312367,9606.ENSP00000312664,9606.ENSP00000335203,9606.ENSP00000346300,9606.ENSP00000358997,9606.ENSP00000359663,9606.ENSP00000361359,9606.ENSP00000366306,9606.ENSP00000368880,9606.ENSP00000376188,9606.ENSP00000378845,9606.ENSP00000397297,…	NCK2,AXIN1,PRDX5,TIMP3,TNFSF12,SPINT2,IL17D,CD84,CASP2,ATP5IF1,CRKL,IRAK1,CD40LG,CD40,SPRY2,FOXO1,CRLF1,LAT,NTF3,MAP2K6,PPP1R9B
GO Process	GO:0042327	Positive regulation of phosphorylation	11	826	0.61	0.38	0.0232	9606.ENSP00000262320,9606.ENSP00000346300,9606.ENSP00000358997,9606.ENSP00000359663,9606.ENSP00000361359,9606.ENSP00000366306,9606.ENSP00000376188,9606.ENSP00000378845,9606.ENSP00000397297,9606.ENSP00000412178,9606.ENSP00000468348	AXIN1,CRKL,IRAK1,CD40LG,CD40,SPRY2,CRLF1,LAT,NTF3,DGKZ,MAP2K6
GO Process	GO:0048869	Cellular developmental process	25	3530	0.33	0.3	0.0232	9606.ENSP00000230538,9606.ENSP00000233154,9606.ENSP00000252699,9606.ENSP00000262320,9606.ENSP00000263125,9606.ENSP00000293825,9606.ENSP00000301244,9606.ENSP00000312664,9606.ENSP00000335203,9606.ENSP00000346300,9606.ENSP00000348099,9606.ENSP00000352882,9606.ENSP00000359663,9606.ENSP00000361965,9606.ENSP00000365465,9606.ENSP00000366306,9606.ENSP00000368880,9606.ENSP00000387159,9606.ENSP00000397297,…	LAMA4,NCK2,ACTN4,AXIN1,PRKCQ,TNFSF12,SPINT2,CASP2,ATP5IF1,CRKL,PDLIM7,PLXNA4,CD40LG,ADA,CDSN,SPRY2,FOXO1,NPPC,NTF3,PTH1R,DBNL,MAP2K6,MYO9B,PPP1R9B,MPIG6B
GO Process	GO:0002764	Immune response-regulating signaling pathway	7	312	0.83	0.44	0.0234	9606.ENSP00000263125,9606.ENSP00000346300,9606.ENSP00000358997,9606.ENSP00000361359,9606.ENSP00000361965,9606.ENSP00000468348,9606.ENSP00000483825	PRKCQ,CRKL,IRAK1,CD40,ADA,MAP2K6,IKBKG
GO Process	GO:0050776	Regulation of immune response	11	844	0.6	0.37	0.027	9606.ENSP00000263125,9606.ENSP00000312367,9606.ENSP00000346300,9606.ENSP00000358997,9606.ENSP00000360181,9606.ENSP00000361359,9606.ENSP00000361965,9606.ENSP00000378786,9606.ENSP00000412178,9606.ENSP00000468348,9606.ENSP00000483825	PRKCQ,CD84,CRKL,IRAK1,SH2D1A,CD40,ADA,HLA-DRA,DGKZ,MAP2K6,IKBKG
GO Process	GO:0048519	Negative regulation of biological process	32	5313	0.26	0.27	0.0291	9606.ENSP00000005587,9606.ENSP00000230538,9606.ENSP00000233154,9606.ENSP00000252699,9606.ENSP00000262320,9606.ENSP00000262487,9606.ENSP00000263125,9606.ENSP00000265462,9606.ENSP00000266085,9606.ENSP00000301244,9606.ENSP00000302924,9606.ENSP00000312367,9606.ENSP00000312664,9606.ENSP00000335203,9606.ENSP00000346300,9606.ENSP00000352882,9606.ENSP00000359663,9606.ENSP00000360181,9606.ENSP00000361965,…	SKAP2,LAMA4,NCK2,ACTN4,AXIN1,ISM1,PRKCQ,PRDX5,TIMP3,SPINT2,IL17D,CD84,CASP2,ATP5IF1,CRKL,PLXNA4,CD40LG,SH2D1A,ADA,CDSN,SPRY2,FOXO1,CRLF1,NPPC,NFATC1,NTF3,PTH1R,DGKZ,MAP2K6,PPP1R9B,IKBKG,MPIG6B
GO Process	GO:0071345	Cellular response to cytokine stimulus	10	711	0.63	0.37	0.0294	9606.ENSP00000219235,9606.ENSP00000252699,9606.ENSP00000305255,9606.ENSP00000346300,9606.ENSP00000358997,9606.ENSP00000361359,9606.ENSP00000366306,9606.ENSP00000371194,9606.ENSP00000376188,9606.ENSP00000412209	CCL22,ACTN4,STX8,CRKL,IRAK1,CD40,SPRY2,LSP1,CRLF1,IL5RA
GO Process	GO:0009893	Positive regulation of metabolic process	26	3847	0.31	0.29	0.0299	9606.ENSP00000220764,9606.ENSP00000233154,9606.ENSP00000252699,9606.ENSP00000262320,9606.ENSP00000263125,9606.ENSP00000265462,9606.ENSP00000293825,9606.ENSP00000302924,9606.ENSP00000312367,9606.ENSP00000312664,9606.ENSP00000335203,9606.ENSP00000346300,9606.ENSP00000358997,9606.ENSP00000359663,9606.ENSP00000361359,9606.ENSP00000366306,9606.ENSP00000368880,9606.ENSP00000376188,9606.ENSP00000378845,…	DECR1,NCK2,ACTN4,AXIN1,PRKCQ,PRDX5,TNFSF12,IL17D,CD84,CASP2,ATP5IF1,CRKL,IRAK1,CD40LG,CD40,SPRY2,FOXO1,CRLF1,LAT,NFATC1,NTF3,PTH1R,DGKZ,PRKAB1,MAP2K6,IKBKG
GO Process	GO:0051239	Regulation of multicellular organismal process	21	2749	0.36	0.3	0.0336	9606.ENSP00000220764,9606.ENSP00000230538,9606.ENSP00000262487,9606.ENSP00000263125,9606.ENSP00000293825,9606.ENSP00000302924,9606.ENSP00000312367,9606.ENSP00000352882,9606.ENSP00000358997,9606.ENSP00000359663,9606.ENSP00000361359,9606.ENSP00000361965,9606.ENSP00000364700,9606.ENSP00000366306,9606.ENSP00000368880,9606.ENSP00000378786,9606.ENSP00000387159,9606.ENSP00000412209,9606.ENSP00000417653,…	DECR1,LAMA4,ISM1,PRKCQ,TNFSF12,IL17D,CD84,PLXNA4,IRAK1,CD40LG,CD40,ADA,OMD,SPRY2,FOXO1,HLA-DRA,NPPC,IL5RA,DBNL,PRKAB1,MAP2K6
GO Process	GO:0046649	Lymphocyte activation	8	457	0.72	0.38	0.0338	9606.ENSP00000005587,9606.ENSP00000233154,9606.ENSP00000263125,9606.ENSP00000312367,9606.ENSP00000359663,9606.ENSP00000361359,9606.ENSP00000361965,9606.ENSP00000378845	SKAP2,NCK2,PRKCQ,CD84,CD40LG,CD40,ADA,LAT
GO Process	GO:0050671	Positive regulation of lymphocyte proliferation	5	147	1.01	0.43	0.0346	9606.ENSP00000233154,9606.ENSP00000263125,9606.ENSP00000359663,9606.ENSP00000361359,9606.ENSP00000361965	NCK2,PRKCQ,CD40LG,CD40,ADA
GO Process	GO:0002694	Regulation of leukocyte activation	9	601	0.66	0.36	0.0384	9606.ENSP00000233154,9606.ENSP00000259608,9606.ENSP00000263125,9606.ENSP00000312367,9606.ENSP00000359663,9606.ENSP00000361359,9606.ENSP00000361965,9606.ENSP00000378786,9606.ENSP00000378845	NCK2,SIT1,PRKCQ,CD84,CD40LG,CD40,ADA,HLA-DRA,LAT
GO Process	GO:0001934	Positive regulation of protein phosphorylation	10	747	0.61	0.35	0.0393	9606.ENSP00000262320,9606.ENSP00000346300,9606.ENSP00000358997,9606.ENSP00000359663,9606.ENSP00000361359,9606.ENSP00000366306,9606.ENSP00000376188,9606.ENSP00000378845,9606.ENSP00000397297,9606.ENSP00000468348	AXIN1,CRKL,IRAK1,CD40LG,CD40,SPRY2,CRLF1,LAT,NTF3,MAP2K6
GO Process	GO:0022407	Regulation of cell-cell adhesion	8	480	0.7	0.36	0.0435	9606.ENSP00000233154,9606.ENSP00000263125,9606.ENSP00000301244,9606.ENSP00000358997,9606.ENSP00000359663,9606.ENSP00000361965,9606.ENSP00000365465,9606.ENSP00000378786	NCK2,PRKCQ,SPINT2,IRAK1,CD40LG,ADA,CDSN,HLA-DRA
GO Process	GO:0043410	Positive regulation of MAPK cascade	8	481	0.7	0.36	0.0435	9606.ENSP00000219235,9606.ENSP00000262320,9606.ENSP00000346300,9606.ENSP00000358997,9606.ENSP00000361359,9606.ENSP00000366306,9606.ENSP00000397297,9606.ENSP00000468348	CCL22,AXIN1,CRKL,IRAK1,CD40,SPRY2,NTF3,MAP2K6
GO Process	GO:0051092	Positive regulation of NF-kappaB transcription factor activity	5	157	0.98	0.4	0.0435	9606.ENSP00000263125,9606.ENSP00000358997,9606.ENSP00000359663,9606.ENSP00000361359,9606.ENSP00000483825	PRKCQ,IRAK1,CD40LG,CD40,IKBKG
GO Process	GO:0051338	Regulation of transferase activity	11	912	0.56	0.33	0.0435	9606.ENSP00000233154,9606.ENSP00000262320,9606.ENSP00000263125,9606.ENSP00000358997,9606.ENSP00000359663,9606.ENSP00000361359,9606.ENSP00000366306,9606.ENSP00000378845,9606.ENSP00000397297,9606.ENSP00000412178,9606.ENSP00000468348	NCK2,AXIN1,PRKCQ,IRAK1,CD40LG,CD40,SPRY2,LAT,NTF3,DGKZ,MAP2K6
GO Process	GO:0042325	Regulation of phosphorylation	13	1251	0.5	0.31	0.0438	9606.ENSP00000233154,9606.ENSP00000262320,9606.ENSP00000346300,9606.ENSP00000358997,9606.ENSP00000359663,9606.ENSP00000361359,9606.ENSP00000366306,9606.ENSP00000376188,9606.ENSP00000378845,9606.ENSP00000397297,9606.ENSP00000412178,9606.ENSP00000468348,9606.ENSP00000478767	NCK2,AXIN1,CRKL,IRAK1,CD40LG,CD40,SPRY2,CRLF1,LAT,NTF3,DGKZ,MAP2K6,PPP1R9B
GO Process	GO:0030154	Cell differentiation	24	3507	0.32	0.27	0.0439	9606.ENSP00000230538,9606.ENSP00000233154,9606.ENSP00000252699,9606.ENSP00000262320,9606.ENSP00000263125,9606.ENSP00000293825,9606.ENSP00000301244,9606.ENSP00000312664,9606.ENSP00000335203,9606.ENSP00000346300,9606.ENSP00000348099,9606.ENSP00000352882,9606.ENSP00000359663,9606.ENSP00000361965,9606.ENSP00000365465,9606.ENSP00000366306,9606.ENSP00000368880,9606.ENSP00000387159,9606.ENSP00000397297,…	LAMA4,NCK2,ACTN4,AXIN1,PRKCQ,TNFSF12,SPINT2,CASP2,ATP5IF1,CRKL,PDLIM7,PLXNA4,CD40LG,ADA,CDSN,SPRY2,FOXO1,NPPC,NTF3,PTH1R,DBNL,MAP2K6,PPP1R9B,MPIG6B
GO Process	GO:0046314	Phosphocreatine biosynthetic process	2	5	2.08	0.44	0.046	9606.ENSP00000300283,9606.ENSP00000406577	CKMT1B,CKMT1A
GO Process	GO:0048872	Homeostasis of number of cells	6	256	0.85	0.37	0.046	9606.ENSP00000259608,9606.ENSP00000265462,9606.ENSP00000335203,9606.ENSP00000361965,9606.ENSP00000378845,9606.ENSP00000497720	SIT1,PRDX5,ATP5IF1,ADA,LAT,MPIG6B
GO Process	GO:0043549	Regulation of kinase activity	10	778	0.59	0.33	0.0461	9606.ENSP00000233154,9606.ENSP00000262320,9606.ENSP00000358997,9606.ENSP00000359663,9606.ENSP00000361359,9606.ENSP00000366306,9606.ENSP00000378845,9606.ENSP00000397297,9606.ENSP00000412178,9606.ENSP00000468348	NCK2,AXIN1,IRAK1,CD40LG,CD40,SPRY2,LAT,NTF3,DGKZ,MAP2K6
GO Process	GO:0001932	Regulation of protein phosphorylation	12	1108	0.52	0.31	0.0495	9606.ENSP00000233154,9606.ENSP00000262320,9606.ENSP00000346300,9606.ENSP00000358997,9606.ENSP00000359663,9606.ENSP00000361359,9606.ENSP00000366306,9606.ENSP00000376188,9606.ENSP00000378845,9606.ENSP00000397297,9606.ENSP00000468348,9606.ENSP00000478767	NCK2,AXIN1,CRKL,IRAK1,CD40LG,CD40,SPRY2,CRLF1,LAT,NTF3,MAP2K6,PPP1R9B
GO Process	GO:0043087	Regulation of GTPase activity	7	377	0.75	0.35	0.0495	9606.ENSP00000219235,9606.ENSP00000346300,9606.ENSP00000352882,9606.ENSP00000361359,9606.ENSP00000366306,9606.ENSP00000397297,9606.ENSP00000402935	CCL22,CRKL,PLXNA4,CD40,SPRY2,NTF3,TBC1D5
GO Process	GO:0050863	Regulation of T cell activation	7	376	0.75	0.35	0.0495	9606.ENSP00000233154,9606.ENSP00000259608,9606.ENSP00000263125,9606.ENSP00000359663,9606.ENSP00000361965,9606.ENSP00000378786,9606.ENSP00000378845	NCK2,SIT1,PRKCQ,CD40LG,ADA,HLA-DRA,LAT
GO Function	GO:0005515	Protein binding	45	7242	0.27	0.39	0.00057	9606.ENSP00000219235,9606.ENSP00000220764,9606.ENSP00000223398,9606.ENSP00000230538,9606.ENSP00000233154,9606.ENSP00000252699,9606.ENSP00000259608,9606.ENSP00000262320,9606.ENSP00000264170,9606.ENSP00000265462,9606.ENSP00000266085,9606.ENSP00000293825,9606.ENSP00000299155,9606.ENSP00000302924,9606.ENSP00000305255,9606.ENSP00000312367,9606.ENSP00000312664,9606.ENSP00000314030,9606.ENSP00000335203,…	CCL22,DECR1,CLIP2,LAMA4,NCK2,ACTN4,SIT1,AXIN1,KYNU,PRDX5,TIMP3,TNFSF12,AMN,IL17D,STX8,CD84,CASP2,DNAJA2,ATP5IF1,CRKL,PDLIM7,IRAK1,CD40LG,CD40,CDSN,SPRY2,FOXO1,LSP1,CRLF1,MEPE,HLA-DRA,LAT,ARHGEF12,NPPC,NFATC1,NTF3,PTH1R,DGKZ,IL5RA,DBNL,PRKAB1,MAP2K6,MYO9B,PPP1R9B,IKBKG
GO Function	GO:0098772	Molecular function regulator activity	20	1960	0.49	0.41	0.0078	9606.ENSP00000219235,9606.ENSP00000265462,9606.ENSP00000266085,9606.ENSP00000293825,9606.ENSP00000301244,9606.ENSP00000302924,9606.ENSP00000305255,9606.ENSP00000314030,9606.ENSP00000335203,9606.ENSP00000358997,9606.ENSP00000359663,9606.ENSP00000366306,9606.ENSP00000380942,9606.ENSP00000387159,9606.ENSP00000397297,9606.ENSP00000402935,9606.ENSP00000417653,9606.ENSP00000468348,9606.ENSP00000471457,…	CCL22,PRDX5,TIMP3,TNFSF12,SPINT2,IL17D,STX8,DNAJA2,ATP5IF1,IRAK1,CD40LG,SPRY2,ARHGEF12,NPPC,NTF3,TBC1D5,DBNL,MAP2K6,MYO9B,PPP1R9B
GO Function	GO:0005102	Signaling receptor binding	17	1499	0.54	0.42	0.0089	9606.ENSP00000219235,9606.ENSP00000230538,9606.ENSP00000233154,9606.ENSP00000252699,9606.ENSP00000265462,9606.ENSP00000293825,9606.ENSP00000299155,9606.ENSP00000302924,9606.ENSP00000346300,9606.ENSP00000359663,9606.ENSP00000378786,9606.ENSP00000380942,9606.ENSP00000387159,9606.ENSP00000397297,9606.ENSP00000471457,9606.ENSP00000478767,9606.ENSP00000483825	CCL22,LAMA4,NCK2,ACTN4,PRDX5,TNFSF12,AMN,IL17D,CRKL,CD40LG,HLA-DRA,ARHGEF12,NPPC,NTF3,MYO9B,PPP1R9B,IKBKG
GO Function	GO:0019899	Enzyme binding	19	2084	0.44	0.31	0.0368	9606.ENSP00000233154,9606.ENSP00000259608,9606.ENSP00000262320,9606.ENSP00000266085,9606.ENSP00000305255,9606.ENSP00000312664,9606.ENSP00000335203,9606.ENSP00000346300,9606.ENSP00000358997,9606.ENSP00000361359,9606.ENSP00000366306,9606.ENSP00000368880,9606.ENSP00000378845,9606.ENSP00000389377,9606.ENSP00000441369,9606.ENSP00000468348,9606.ENSP00000471457,9606.ENSP00000478767,9606.ENSP00000483825	NCK2,SIT1,AXIN1,TIMP3,STX8,CASP2,ATP5IF1,CRKL,IRAK1,CD40,SPRY2,FOXO1,LAT,NFATC1,PRKAB1,MAP2K6,MYO9B,PPP1R9B,IKBKG
GO Function	GO:0005488	Binding	57	12838	0.13	0.23	0.037	9606.ENSP00000219235,9606.ENSP00000220764,9606.ENSP00000223398,9606.ENSP00000230538,9606.ENSP00000233154,9606.ENSP00000252699,9606.ENSP00000259608,9606.ENSP00000259727,9606.ENSP00000262320,9606.ENSP00000263125,9606.ENSP00000264170,9606.ENSP00000265462,9606.ENSP00000266085,9606.ENSP00000288607,9606.ENSP00000293825,9606.ENSP00000299155,9606.ENSP00000300283,9606.ENSP00000302924,9606.ENSP00000305255,…	CCL22,DECR1,CLIP2,LAMA4,NCK2,ACTN4,SIT1,GMPR,AXIN1,PRKCQ,KYNU,PRDX5,TIMP3,PSMG3,TNFSF12,AMN,CKMT1B,IL17D,STX8,CD84,CASP2,DNAJA2,METAP1D,ATP5IF1,IDS,CRKL,PDLIM7,COL9A1,IRAK1,CD40LG,CD40,ADA,CDSN,SPRY2,FOXO1,LSP1,CRLF1,MEPE,HLA-DRA,LAT,ARHGEF12,NPPC,NFATC1,NTF3,PTH1R,TBC1D5,CKMT1A,DGKZ,IL5RA,DBNL,PRKAB1,MAP2K6,MYO9B,PPP1R9B,HPCAL1,IKBKG,MPIG6B
GO Function	GO:0019900	Kinase binding	11	785	0.63	0.34	0.0425	9606.ENSP00000233154,9606.ENSP00000259608,9606.ENSP00000262320,9606.ENSP00000346300,9606.ENSP00000358997,9606.ENSP00000366306,9606.ENSP00000378845,9606.ENSP00000389377,9606.ENSP00000441369,9606.ENSP00000468348,9606.ENSP00000478767	NCK2,SIT1,AXIN1,CRKL,IRAK1,SPRY2,LAT,NFATC1,PRKAB1,MAP2K6,PPP1R9B
KEGG	hsa05145	Toxoplasmosis	7	103	1.31	1.25	2.45e-05	9606.ENSP00000230538,9606.ENSP00000358997,9606.ENSP00000359663,9606.ENSP00000361359,9606.ENSP00000378786,9606.ENSP00000468348,9606.ENSP00000483825	LAMA4,IRAK1,CD40LG,CD40,HLA-DRA,MAP2K6,IKBKG
KEGG	hsa05135	Yersinia infection	7	124	1.23	1.16	4.06e-05	9606.ENSP00000005587,9606.ENSP00000346300,9606.ENSP00000358997,9606.ENSP00000380942,9606.ENSP00000389377,9606.ENSP00000468348,9606.ENSP00000483825	SKAP2,CRKL,IRAK1,ARHGEF12,NFATC1,MAP2K6,IKBKG
KEGG	hsa04625	C-type lectin receptor signaling pathway	6	101	1.26	1.04	0.00016	9606.ENSP00000219235,9606.ENSP00000302924,9606.ENSP00000371194,9606.ENSP00000380942,9606.ENSP00000389377,9606.ENSP00000483825	CCL22,IL17D,LSP1,ARHGEF12,NFATC1,IKBKG
KEGG	hsa05340	Primary immunodeficiency	4	37	1.52	0.94	0.00083	9606.ENSP00000359663,9606.ENSP00000361359,9606.ENSP00000361965,9606.ENSP00000483825	CD40LG,CD40,ADA,IKBKG
KEGG	hsa04064	NF-kappa B signaling pathway	5	101	1.18	0.78	0.0016	9606.ENSP00000263125,9606.ENSP00000358997,9606.ENSP00000359663,9606.ENSP00000361359,9606.ENSP00000483825	PRKCQ,IRAK1,CD40LG,CD40,IKBKG
KEGG	hsa04659	Th17 cell differentiation	5	99	1.18	0.79	0.0016	9606.ENSP00000263125,9606.ENSP00000302924,9606.ENSP00000378786,9606.ENSP00000389377,9606.ENSP00000483825	PRKCQ,IL17D,HLA-DRA,NFATC1,IKBKG
KEGG	hsa04660	T cell receptor signaling pathway	5	100	1.18	0.78	0.0016	9606.ENSP00000233154,9606.ENSP00000263125,9606.ENSP00000359663,9606.ENSP00000389377,9606.ENSP00000483825	NCK2,PRKCQ,CD40LG,NFATC1,IKBKG
KEGG	hsa05310	Asthma	3	27	1.53	0.71	0.0054	9606.ENSP00000359663,9606.ENSP00000361359,9606.ENSP00000378786	CD40LG,CD40,HLA-DRA
KEGG	hsa04658	Th1 and Th2 cell differentiation	4	85	1.15	0.61	0.0079	9606.ENSP00000263125,9606.ENSP00000378786,9606.ENSP00000389377,9606.ENSP00000483825	PRKCQ,HLA-DRA,NFATC1,IKBKG
KEGG	hsa05235	PD-L1 expression and PD-1 checkpoint pathway in cancer	4	87	1.14	0.61	0.0079	9606.ENSP00000263125,9606.ENSP00000389377,9606.ENSP00000468348,9606.ENSP00000483825	PRKCQ,NFATC1,MAP2K6,IKBKG
KEGG	hsa05330	Allograft rejection	3	34	1.43	0.65	0.0079	9606.ENSP00000359663,9606.ENSP00000361359,9606.ENSP00000378786	CD40LG,CD40,HLA-DRA
KEGG	hsa05322	Systemic lupus erythematosus	4	94	1.11	0.59	0.0085	9606.ENSP00000252699,9606.ENSP00000359663,9606.ENSP00000361359,9606.ENSP00000378786	ACTN4,CD40LG,CD40,HLA-DRA
KEGG	hsa04010	MAPK signaling pathway	6	286	0.8	0.51	0.0094	9606.ENSP00000346300,9606.ENSP00000358997,9606.ENSP00000389377,9606.ENSP00000397297,9606.ENSP00000468348,9606.ENSP00000483825	CRKL,IRAK1,NFATC1,NTF3,MAP2K6,IKBKG
KEGG	hsa04060	Cytokine-cytokine receptor interaction	6	282	0.81	0.51	0.0094	9606.ENSP00000219235,9606.ENSP00000293825,9606.ENSP00000302924,9606.ENSP00000359663,9606.ENSP00000361359,9606.ENSP00000412209	CCL22,TNFSF12,IL17D,CD40LG,CD40,IL5RA
KEGG	hsa04620	Toll-like receptor signaling pathway	4	100	1.08	0.58	0.0094	9606.ENSP00000358997,9606.ENSP00000361359,9606.ENSP00000468348,9606.ENSP00000483825	IRAK1,CD40,MAP2K6,IKBKG
KEGG	hsa04672	Intestinal immune network for IgA production	3	43	1.33	0.61	0.0098	9606.ENSP00000359663,9606.ENSP00000361359,9606.ENSP00000378786	CD40LG,CD40,HLA-DRA
KEGG	hsa05169	Epstein-Barr virus infection	5	192	0.9	0.53	0.0098	9606.ENSP00000358997,9606.ENSP00000361359,9606.ENSP00000378786,9606.ENSP00000468348,9606.ENSP00000483825	IRAK1,CD40,HLA-DRA,MAP2K6,IKBKG
KEGG	hsa05170	Human immunodeficiency virus 1 infection	5	203	0.87	0.51	0.0114	9606.ENSP00000346300,9606.ENSP00000358997,9606.ENSP00000389377,9606.ENSP00000468348,9606.ENSP00000483825	CRKL,IRAK1,NFATC1,MAP2K6,IKBKG
KEGG	hsa05320	Autoimmune thyroid disease	3	48	1.28	0.59	0.0114	9606.ENSP00000359663,9606.ENSP00000361359,9606.ENSP00000378786	CD40LG,CD40,HLA-DRA
KEGG	hsa05131	Shigellosis	5	218	0.84	0.49	0.0137	9606.ENSP00000252699,9606.ENSP00000263125,9606.ENSP00000346300,9606.ENSP00000368880,9606.ENSP00000483825	ACTN4,PRKCQ,CRKL,FOXO1,IKBKG
KEGG	hsa05163	Human cytomegalovirus infection	5	217	0.84	0.49	0.0137	9606.ENSP00000346300,9606.ENSP00000380942,9606.ENSP00000389377,9606.ENSP00000468348,9606.ENSP00000483825	CRKL,ARHGEF12,NFATC1,MAP2K6,IKBKG
KEGG	hsa05416	Viral myocarditis	3	55	1.22	0.55	0.0141	9606.ENSP00000359663,9606.ENSP00000361359,9606.ENSP00000378786	CD40LG,CD40,HLA-DRA
KEGG	hsa04920	Adipocytokine signaling pathway	3	68	1.13	0.48	0.0233	9606.ENSP00000263125,9606.ENSP00000441369,9606.ENSP00000483825	PRKCQ,PRKAB1,IKBKG
KEGG	hsa05200	Pathways in cancer	7	515	0.61	0.39	0.0233	9606.ENSP00000230538,9606.ENSP00000262320,9606.ENSP00000346300,9606.ENSP00000368880,9606.ENSP00000380942,9606.ENSP00000412209,9606.ENSP00000483825	LAMA4,AXIN1,CRKL,FOXO1,ARHGEF12,IL5RA,IKBKG
KEGG	hsa05161	Hepatitis B	4	158	0.88	0.43	0.0268	9606.ENSP00000358997,9606.ENSP00000389377,9606.ENSP00000468348,9606.ENSP00000483825	IRAK1,NFATC1,MAP2K6,IKBKG
KEGG	hsa05152	Tuberculosis	4	165	0.87	0.42	0.0301	9606.ENSP00000358997,9606.ENSP00000371194,9606.ENSP00000378786,9606.ENSP00000380942	IRAK1,LSP1,HLA-DRA,ARHGEF12
KEGG	hsa05130	Pathogenic Escherichia coli infection	4	187	0.81	0.37	0.045	9606.ENSP00000233154,9606.ENSP00000358997,9606.ENSP00000380942,9606.ENSP00000483825	NCK2,IRAK1,ARHGEF12,IKBKG
Reactome	HSA-1280215	Cytokine Signaling in Immune system	12	706	0.71	0.5	0.0076	9606.ENSP00000219235,9606.ENSP00000293825,9606.ENSP00000346300,9606.ENSP00000358997,9606.ENSP00000359663,9606.ENSP00000361359,9606.ENSP00000368880,9606.ENSP00000376188,9606.ENSP00000378786,9606.ENSP00000412209,9606.ENSP00000468348,9606.ENSP00000483825	CCL22,TNFSF12,CRKL,IRAK1,CD40LG,CD40,FOXO1,CRLF1,HLA-DRA,IL5RA,MAP2K6,IKBKG
Reactome	HSA-162582	Signal Transduction	22	2540	0.42	0.38	0.0076	9606.ENSP00000219235,9606.ENSP00000230538,9606.ENSP00000233154,9606.ENSP00000262320,9606.ENSP00000263125,9606.ENSP00000301244,9606.ENSP00000312664,9606.ENSP00000346300,9606.ENSP00000349790,9606.ENSP00000358997,9606.ENSP00000366306,9606.ENSP00000368880,9606.ENSP00000378845,9606.ENSP00000380942,9606.ENSP00000389377,9606.ENSP00000397297,9606.ENSP00000402723,9606.ENSP00000412178,9606.ENSP00000412209,…	CCL22,LAMA4,NCK2,AXIN1,PRKCQ,SPINT2,CASP2,CRKL,COL9A1,IRAK1,SPRY2,FOXO1,LAT,ARHGEF12,NFATC1,NTF3,PTH1R,DGKZ,IL5RA,PRKAB1,MYO9B,IKBKG
Reactome	HSA-168256	Immune System	20	1979	0.49	0.41	0.0076	9606.ENSP00000219235,9606.ENSP00000263125,9606.ENSP00000293825,9606.ENSP00000312664,9606.ENSP00000346300,9606.ENSP00000358997,9606.ENSP00000359663,9606.ENSP00000360181,9606.ENSP00000361359,9606.ENSP00000368880,9606.ENSP00000376188,9606.ENSP00000378786,9606.ENSP00000378845,9606.ENSP00000389377,9606.ENSP00000412209,9606.ENSP00000414904,9606.ENSP00000417653,9606.ENSP00000468348,9606.ENSP00000471457,…	CCL22,PRKCQ,TNFSF12,CASP2,CRKL,IRAK1,CD40LG,SH2D1A,CD40,FOXO1,CRLF1,HLA-DRA,LAT,NFATC1,IL5RA,CTSO,DBNL,MAP2K6,MYO9B,IKBKG
Reactome	HSA-168638	NOD1/2 Signaling Pathway	4	35	1.54	0.67	0.0076	9606.ENSP00000312664,9606.ENSP00000358997,9606.ENSP00000468348,9606.ENSP00000483825	CASP2,IRAK1,MAP2K6,IKBKG
Reactome	HSA-5676594	TNF receptor superfamily (TNFSF) members mediating non-canonical NF-kB pathway	3	17	1.73	0.57	0.017	9606.ENSP00000293825,9606.ENSP00000359663,9606.ENSP00000361359	TNFSF12,CD40LG,CD40
Reactome	HSA-450302	Activated TAK1 mediates p38 MAPK activation	3	22	1.62	0.52	0.0242	9606.ENSP00000358997,9606.ENSP00000468348,9606.ENSP00000483825	IRAK1,MAP2K6,IKBKG
Reactome	HSA-449147	Signaling by Interleukins	8	453	0.73	0.37	0.037	9606.ENSP00000219235,9606.ENSP00000346300,9606.ENSP00000358997,9606.ENSP00000368880,9606.ENSP00000376188,9606.ENSP00000412209,9606.ENSP00000468348,9606.ENSP00000483825	CCL22,CRKL,IRAK1,FOXO1,CRLF1,IL5RA,MAP2K6,IKBKG
WikiPathways	WP69	T-cell receptor signaling pathway	6	90	1.31	0.93	0.00057	9606.ENSP00000263125,9606.ENSP00000346300,9606.ENSP00000378845,9606.ENSP00000389377,9606.ENSP00000417653,9606.ENSP00000483825	PRKCQ,CRKL,LAT,NFATC1,DBNL,IKBKG
WikiPathways	WP5072	Modulators of TCR signaling and T cell activation	5	61	1.4	0.89	0.00098	9606.ENSP00000263125,9606.ENSP00000360181,9606.ENSP00000378845,9606.ENSP00000412178,9606.ENSP00000483825	PRKCQ,SH2D1A,LAT,DGKZ,IKBKG
WikiPathways	WP5098	T-cell activation SARS-CoV-2	5	88	1.24	0.71	0.0036	9606.ENSP00000263125,9606.ENSP00000378786,9606.ENSP00000378845,9606.ENSP00000389377,9606.ENSP00000483825	PRKCQ,HLA-DRA,LAT,NFATC1,IKBKG
WikiPathways	WP262	Ebstein-Barr virus LMP1 signaling	3	23	1.6	0.6	0.0128	9606.ENSP00000348099,9606.ENSP00000358997,9606.ENSP00000483825	PDLIM7,IRAK1,IKBKG
WikiPathways	WP3863	T-cell antigen receptor (TCR) pathway during Staphylococcus aureus infection	4	62	1.29	0.58	0.0128	9606.ENSP00000263125,9606.ENSP00000359663,9606.ENSP00000378845,9606.ENSP00000483825	PRKCQ,CD40LG,LAT,IKBKG
WikiPathways	WP4482	Vitamin D in inflammatory diseases	3	21	1.64	0.61	0.0128	9606.ENSP00000389377,9606.ENSP00000468348,9606.ENSP00000483825	NFATC1,MAP2K6,IKBKG
WikiPathways	WP5218	Extrafollicular and follicular B cell activation by SARS-CoV-2	4	72	1.23	0.57	0.0128	9606.ENSP00000359663,9606.ENSP00000360181,9606.ENSP00000361359,9606.ENSP00000368880	CD40LG,SH2D1A,CD40,FOXO1
WikiPathways	WP2261	Glioblastoma signaling pathways	4	82	1.17	0.53	0.0169	9606.ENSP00000263125,9606.ENSP00000366306,9606.ENSP00000368880,9606.ENSP00000468348	PRKCQ,SPRY2,FOXO1,MAP2K6
WikiPathways	WP453	Inflammatory response pathway	3	30	1.48	0.56	0.0169	9606.ENSP00000359663,9606.ENSP00000361359,9606.ENSP00000412209	CD40LG,CD40,IL5RA
WikiPathways	WP23	B cell receptor signaling pathway	4	97	1.1	0.47	0.0267	9606.ENSP00000346300,9606.ENSP00000368880,9606.ENSP00000468348,9606.ENSP00000483825	CRKL,FOXO1,MAP2K6,IKBKG
WikiPathways	WP2877	Vitamin D receptor pathway	5	183	0.92	0.44	0.0273	9606.ENSP00000263125,9606.ENSP00000266085,9606.ENSP00000361359,9606.ENSP00000368880,9606.ENSP00000471457	PRKCQ,TIMP3,CD40,FOXO1,MYO9B
WikiPathways	WP75	Toll-like receptor signaling pathway	4	102	1.07	0.46	0.0273	9606.ENSP00000358997,9606.ENSP00000361359,9606.ENSP00000468348,9606.ENSP00000483825	IRAK1,CD40,MAP2K6,IKBKG
WikiPathways	WP5078	T cell modulation in pancreatic cancer	3	45	1.31	0.47	0.0317	9606.ENSP00000219235,9606.ENSP00000359663,9606.ENSP00000361359	CCL22,CD40LG,CD40
WikiPathways	WP288	Nod-like receptor (NLR) signaling pathway	2	9	1.83	0.49	0.0321	9606.ENSP00000361359,9606.ENSP00000483825	CD40,IKBKG
WikiPathways	WP5115	Network map of SARS-CoV-2 signaling pathway	5	218	0.84	0.38	0.0434	9606.ENSP00000219235,9606.ENSP00000263125,9606.ENSP00000358997,9606.ENSP00000378786,9606.ENSP00000483825	CCL22,PRKCQ,IRAK1,HLA-DRA,IKBKG
WikiPathways	WP195	IL-1 signaling pathway	3	55	1.22	0.42	0.0449	9606.ENSP00000358997,9606.ENSP00000468348,9606.ENSP00000483825	IRAK1,MAP2K6,IKBKG
WikiPathways	WP2018	RANKL/RANK signaling pathway	3	55	1.22	0.42	0.0449	9606.ENSP00000389377,9606.ENSP00000468348,9606.ENSP00000483825	NFATC1,MAP2K6,IKBKG
WikiPathways	WP3849	MAPK and NFkB signaling pathways inhibited by Yersinia YopJ	2	12	1.7	0.44	0.0449	9606.ENSP00000468348,9606.ENSP00000483825	MAP2K6,IKBKG
Monarch	HP:0004313	Decreased circulating antibody level	8	169	1.16	0.89	0.00051	9606.ENSP00000293825,9606.ENSP00000326247,9606.ENSP00000359663,9606.ENSP00000360181,9606.ENSP00000361359,9606.ENSP00000361965,9606.ENSP00000378845,9606.ENSP00000483825	TNFSF12,SAMD9L,CD40LG,SH2D1A,CD40,ADA,LAT,IKBKG
Monarch	HP:0010701	Abnormal immunoglobulin level	9	211	1.11	0.87	0.00051	9606.ENSP00000293825,9606.ENSP00000326247,9606.ENSP00000359663,9606.ENSP00000360181,9606.ENSP00000361359,9606.ENSP00000361965,9606.ENSP00000365465,9606.ENSP00000378845,9606.ENSP00000483825	TNFSF12,SAMD9L,CD40LG,SH2D1A,CD40,ADA,CDSN,LAT,IKBKG
Monarch	HP:0010702	Increased circulating antibody level	6	68	1.43	0.98	0.00051	9606.ENSP00000359663,9606.ENSP00000360181,9606.ENSP00000361359,9606.ENSP00000361965,9606.ENSP00000365465,9606.ENSP00000483825	CD40LG,SH2D1A,CD40,ADA,CDSN,IKBKG
Monarch	HP:0003496	Increased circulating IgM level	4	18	1.83	0.95	0.0011	9606.ENSP00000359663,9606.ENSP00000360181,9606.ENSP00000361359,9606.ENSP00000483825	CD40LG,SH2D1A,CD40,IKBKG
Monarch	HP:0410243	Abnormal circulating IgM level	5	47	1.51	0.9	0.0011	9606.ENSP00000359663,9606.ENSP00000360181,9606.ENSP00000361359,9606.ENSP00000361965,9606.ENSP00000483825	CD40LG,SH2D1A,CD40,ADA,IKBKG
Monarch	HP:0002849	Absence of lymph node germinal center	3	4	2.36	0.94	0.0014	9606.ENSP00000359663,9606.ENSP00000361359,9606.ENSP00000361965	CD40LG,CD40,ADA
Monarch	HP:0002961	Dysgammaglobulinemia	3	4	2.36	0.94	0.0014	9606.ENSP00000359663,9606.ENSP00000360181,9606.ENSP00000483825	CD40LG,SH2D1A,IKBKG
Monarch	HP:0002721	Immunodeficiency	7	192	1.04	0.65	0.0041	9606.ENSP00000293825,9606.ENSP00000359663,9606.ENSP00000360181,9606.ENSP00000361359,9606.ENSP00000361965,9606.ENSP00000378845,9606.ENSP00000483825	TNFSF12,CD40LG,SH2D1A,CD40,ADA,LAT,IKBKG
Monarch	HP:0410242	Abnormal circulating IgG level	5	68	1.35	0.72	0.0041	9606.ENSP00000359663,9606.ENSP00000360181,9606.ENSP00000361359,9606.ENSP00000361965,9606.ENSP00000483825	CD40LG,SH2D1A,CD40,ADA,IKBKG
Monarch	HP:0410241	Abnormal circulating IgE level	4	36	1.53	0.66	0.0078	9606.ENSP00000359663,9606.ENSP00000361359,9606.ENSP00000361965,9606.ENSP00000365465	CD40LG,CD40,ADA,CDSN
Monarch	HP:0002733	Abnormal lymph node morphology	6	147	1.09	0.58	0.009	9606.ENSP00000293825,9606.ENSP00000359663,9606.ENSP00000360181,9606.ENSP00000361359,9606.ENSP00000361965,9606.ENSP00000378845	TNFSF12,CD40LG,SH2D1A,CD40,ADA,LAT
Monarch	HP:0032251	Abnormal immune system morphology	10	545	0.75	0.49	0.0096	9606.ENSP00000230538,9606.ENSP00000262320,9606.ENSP00000293825,9606.ENSP00000326247,9606.ENSP00000359663,9606.ENSP00000360181,9606.ENSP00000361359,9606.ENSP00000361965,9606.ENSP00000378845,9606.ENSP00000483825	LAMA4,AXIN1,TNFSF12,SAMD9L,CD40LG,SH2D1A,CD40,ADA,LAT,IKBKG
Monarch	HP:0001877	Abnormal erythrocyte morphology	10	554	0.74	0.48	0.0104	9606.ENSP00000252699,9606.ENSP00000262320,9606.ENSP00000293825,9606.ENSP00000299155,9606.ENSP00000326247,9606.ENSP00000359663,9606.ENSP00000360181,9606.ENSP00000361965,9606.ENSP00000378845,9606.ENSP00000402723	ACTN4,AXIN1,TNFSF12,AMN,SAMD9L,CD40LG,SH2D1A,ADA,LAT,PTH1R
Monarch	EFO:0005036	Platelet measurement	15	1304	0.54	0.41	0.0126	9606.ENSP00000233154,9606.ENSP00000252699,9606.ENSP00000264170,9606.ENSP00000293825,9606.ENSP00000301244,9606.ENSP00000346300,9606.ENSP00000368880,9606.ENSP00000380942,9606.ENSP00000389377,9606.ENSP00000402935,9606.ENSP00000441369,9606.ENSP00000471457,9606.ENSP00000478767,9606.ENSP00000483786,9606.ENSP00000497720	NCK2,ACTN4,KYNU,TNFSF12,SPINT2,CRKL,FOXO1,ARHGEF12,NFATC1,TBC1D5,PRKAB1,MYO9B,PPP1R9B,HPCAL1,MPIG6B
Monarch	HP:0011893	Abnormal leukocyte count	8	367	0.82	0.45	0.0187	9606.ENSP00000293825,9606.ENSP00000326247,9606.ENSP00000359663,9606.ENSP00000360181,9606.ENSP00000361359,9606.ENSP00000361965,9606.ENSP00000378845,9606.ENSP00000483825	TNFSF12,SAMD9L,CD40LG,SH2D1A,CD40,ADA,LAT,IKBKG
Monarch	HP:0031691	Severe viral infection	3	16	1.75	0.56	0.0187	9606.ENSP00000360181,9606.ENSP00000378845,9606.ENSP00000483825	SH2D1A,LAT,IKBKG
Monarch	HP:0001871	Abnormality of blood and blood-forming tissues	14	1214	0.54	0.38	0.0196	9606.ENSP00000230538,9606.ENSP00000252699,9606.ENSP00000262320,9606.ENSP00000293825,9606.ENSP00000299155,9606.ENSP00000326247,9606.ENSP00000359663,9606.ENSP00000360181,9606.ENSP00000361359,9606.ENSP00000361965,9606.ENSP00000365465,9606.ENSP00000378845,9606.ENSP00000402723,9606.ENSP00000483825	LAMA4,ACTN4,AXIN1,TNFSF12,AMN,SAMD9L,CD40LG,SH2D1A,CD40,ADA,CDSN,LAT,PTH1R,IKBKG
Monarch	HP:0001903	Anemia	9	498	0.74	0.43	0.0203	9606.ENSP00000252699,9606.ENSP00000262320,9606.ENSP00000293825,9606.ENSP00000299155,9606.ENSP00000326247,9606.ENSP00000359663,9606.ENSP00000361965,9606.ENSP00000378845,9606.ENSP00000402723	ACTN4,AXIN1,TNFSF12,AMN,SAMD9L,CD40LG,ADA,LAT,PTH1R
Monarch	HP:0410240	Abnormal circulating IgA level	4	57	1.33	0.5	0.0236	9606.ENSP00000359663,9606.ENSP00000361359,9606.ENSP00000361965,9606.ENSP00000483825	CD40LG,CD40,ADA,IKBKG
Monarch	HP:0001881	Abnormal leukocyte morphology	9	517	0.72	0.41	0.0249	9606.ENSP00000230538,9606.ENSP00000293825,9606.ENSP00000326247,9606.ENSP00000359663,9606.ENSP00000360181,9606.ENSP00000361359,9606.ENSP00000361965,9606.ENSP00000378845,9606.ENSP00000483825	LAMA4,TNFSF12,SAMD9L,CD40LG,SH2D1A,CD40,ADA,LAT,IKBKG
Monarch	HP:0004315	Decreased circulating IgG level	4	59	1.31	0.5	0.0249	9606.ENSP00000359663,9606.ENSP00000360181,9606.ENSP00000361359,9606.ENSP00000361965	CD40LG,SH2D1A,CD40,ADA
Monarch	HP:0010987	Abnormal cellular immune system morphology	9	517	0.72	0.41	0.0249	9606.ENSP00000230538,9606.ENSP00000293825,9606.ENSP00000326247,9606.ENSP00000359663,9606.ENSP00000360181,9606.ENSP00000361359,9606.ENSP00000361965,9606.ENSP00000378845,9606.ENSP00000483825	LAMA4,TNFSF12,SAMD9L,CD40LG,SH2D1A,CD40,ADA,LAT,IKBKG
Monarch	HP:0002847	Impaired memory B cell generation	2	2	2.48	0.52	0.0268	9606.ENSP00000359663,9606.ENSP00000361359	CD40LG,CD40
Monarch	HP:0001873	Thrombocytopenia	7	305	0.84	0.42	0.0295	9606.ENSP00000262320,9606.ENSP00000293825,9606.ENSP00000326247,9606.ENSP00000359663,9606.ENSP00000360181,9606.ENSP00000361965,9606.ENSP00000378845	AXIN1,TNFSF12,SAMD9L,CD40LG,SH2D1A,ADA,LAT
Monarch	HP:0100765	Abnormality of the tonsils	3	22	1.62	0.49	0.0295	9606.ENSP00000339801,9606.ENSP00000359663,9606.ENSP00000361965	IDS,CD40LG,ADA
Monarch	HP:0001911	Abnormal granulocyte morphology	7	313	0.83	0.41	0.0324	9606.ENSP00000230538,9606.ENSP00000326247,9606.ENSP00000359663,9606.ENSP00000360181,9606.ENSP00000361359,9606.ENSP00000361965,9606.ENSP00000483825	LAMA4,SAMD9L,CD40LG,SH2D1A,CD40,ADA,IKBKG
Monarch	HP:0002715	Abnormality of the immune system	16	1682	0.46	0.32	0.034	9606.ENSP00000230538,9606.ENSP00000262320,9606.ENSP00000264170,9606.ENSP00000293825,9606.ENSP00000326247,9606.ENSP00000339801,9606.ENSP00000359663,9606.ENSP00000360181,9606.ENSP00000361359,9606.ENSP00000361965,9606.ENSP00000365465,9606.ENSP00000368880,9606.ENSP00000376188,9606.ENSP00000378845,9606.ENSP00000402723,9606.ENSP00000483825	LAMA4,AXIN1,KYNU,TNFSF12,SAMD9L,IDS,CD40LG,SH2D1A,CD40,ADA,CDSN,FOXO1,CRLF1,LAT,PTH1R,IKBKG
Monarch	HP:0011873	Abnormal platelet count	7	323	0.82	0.39	0.037	9606.ENSP00000262320,9606.ENSP00000293825,9606.ENSP00000326247,9606.ENSP00000359663,9606.ENSP00000360181,9606.ENSP00000361965,9606.ENSP00000378845	AXIN1,TNFSF12,SAMD9L,CD40LG,SH2D1A,ADA,LAT
Monarch	HP:0031692	Severe cytomegalovirus infection	2	3	2.31	0.48	0.037	9606.ENSP00000378845,9606.ENSP00000483825	LAT,IKBKG
Monarch	HP:0010978	Abnormality of immune system physiology	14	1347	0.5	0.32	0.0375	9606.ENSP00000262320,9606.ENSP00000264170,9606.ENSP00000293825,9606.ENSP00000326247,9606.ENSP00000339801,9606.ENSP00000359663,9606.ENSP00000360181,9606.ENSP00000361359,9606.ENSP00000361965,9606.ENSP00000365465,9606.ENSP00000368880,9606.ENSP00000376188,9606.ENSP00000378845,9606.ENSP00000483825	AXIN1,KYNU,TNFSF12,SAMD9L,IDS,CD40LG,SH2D1A,CD40,ADA,CDSN,FOXO1,CRLF1,LAT,IKBKG
Monarch	HP:0100763	Abnormality of the lymphatic system	9	576	0.68	0.36	0.0377	9606.ENSP00000293825,9606.ENSP00000326247,9606.ENSP00000339801,9606.ENSP00000359663,9606.ENSP00000360181,9606.ENSP00000361359,9606.ENSP00000361965,9606.ENSP00000378845,9606.ENSP00000402723	TNFSF12,SAMD9L,IDS,CD40LG,SH2D1A,CD40,ADA,LAT,PTH1R
Monarch	HP:0032309	Abnormal granulocyte count	6	236	0.89	0.38	0.0436	9606.ENSP00000326247,9606.ENSP00000359663,9606.ENSP00000360181,9606.ENSP00000361359,9606.ENSP00000361965,9606.ENSP00000483825	SAMD9L,CD40LG,SH2D1A,CD40,ADA,IKBKG
Monarch	HP:0002959	Impaired Ig class switch recombination	2	4	2.18	0.44	0.0471	9606.ENSP00000359663,9606.ENSP00000361359	CD40LG,CD40
Monarch	HP:0005479	Decreased circulating IgE	2	4	2.18	0.44	0.0471	9606.ENSP00000359663,9606.ENSP00000361359	CD40LG,CD40
Monarch	HP:0001939	Abnormality of metabolism/homeostasis	18	2168	0.4	0.28	0.0484	9606.ENSP00000230538,9606.ENSP00000252699,9606.ENSP00000262320,9606.ENSP00000264170,9606.ENSP00000293825,9606.ENSP00000299155,9606.ENSP00000301244,9606.ENSP00000326247,9606.ENSP00000339801,9606.ENSP00000359663,9606.ENSP00000360181,9606.ENSP00000361359,9606.ENSP00000361965,9606.ENSP00000365465,9606.ENSP00000376188,9606.ENSP00000378845,9606.ENSP00000402723,9606.ENSP00000483825	LAMA4,ACTN4,AXIN1,KYNU,TNFSF12,AMN,SPINT2,SAMD9L,IDS,CD40LG,SH2D1A,CD40,ADA,CDSN,CRLF1,LAT,PTH1R,IKBKG
UniProt Keywords	KW-1064	Adaptive immunity	6	168	1.03	0.52	0.0154	9606.ENSP00000259608,9606.ENSP00000312367,9606.ENSP00000360181,9606.ENSP00000378786,9606.ENSP00000378845,9606.ENSP00000417653	SIT1,CD84,SH2D1A,HLA-DRA,LAT,DBNL
UniProt Keywords	KW-0391	Immunity	9	537	0.71	0.41	0.0236	9606.ENSP00000259608,9606.ENSP00000263125,9606.ENSP00000312367,9606.ENSP00000358997,9606.ENSP00000360181,9606.ENSP00000361359,9606.ENSP00000378786,9606.ENSP00000378845,9606.ENSP00000417653	SIT1,PRKCQ,CD84,IRAK1,SH2D1A,CD40,HLA-DRA,LAT,DBNL
UniProt Keywords	KW-0732	Signal	24	3277	0.35	0.31	0.0236	9606.ENSP00000219235,9606.ENSP00000230538,9606.ENSP00000259608,9606.ENSP00000262487,9606.ENSP00000266085,9606.ENSP00000299155,9606.ENSP00000301244,9606.ENSP00000302924,9606.ENSP00000312367,9606.ENSP00000339801,9606.ENSP00000349790,9606.ENSP00000352882,9606.ENSP00000361359,9606.ENSP00000364700,9606.ENSP00000365465,9606.ENSP00000376188,9606.ENSP00000378534,9606.ENSP00000378786,9606.ENSP00000387159,…	CCL22,LAMA4,SIT1,ISM1,TIMP3,AMN,SPINT2,IL17D,CD84,IDS,COL9A1,PLXNA4,CD40,OMD,CDSN,CRLF1,MEPE,HLA-DRA,NPPC,NTF3,PTH1R,IL5RA,CTSO,MPIG6B
UniProt Keywords	KW-1015	Disulfide bond	24	3338	0.34	0.31	0.0236	9606.ENSP00000219235,9606.ENSP00000230538,9606.ENSP00000259608,9606.ENSP00000262487,9606.ENSP00000265462,9606.ENSP00000266085,9606.ENSP00000293825,9606.ENSP00000299155,9606.ENSP00000301244,9606.ENSP00000312367,9606.ENSP00000339801,9606.ENSP00000349790,9606.ENSP00000352882,9606.ENSP00000359663,9606.ENSP00000361359,9606.ENSP00000364700,9606.ENSP00000376188,9606.ENSP00000378786,9606.ENSP00000387159,…	CCL22,LAMA4,SIT1,ISM1,PRDX5,TIMP3,TNFSF12,AMN,SPINT2,CD84,IDS,COL9A1,PLXNA4,CD40LG,CD40,OMD,CRLF1,HLA-DRA,NPPC,NTF3,PTH1R,IL5RA,CTSO,IKBKG
UniProt Keywords	KW-0964	Secreted	16	1839	0.42	0.31	0.0346	9606.ENSP00000219235,9606.ENSP00000230538,9606.ENSP00000262487,9606.ENSP00000266085,9606.ENSP00000293825,9606.ENSP00000299155,9606.ENSP00000302924,9606.ENSP00000349790,9606.ENSP00000359663,9606.ENSP00000361359,9606.ENSP00000364700,9606.ENSP00000365465,9606.ENSP00000376188,9606.ENSP00000378534,9606.ENSP00000387159,9606.ENSP00000397297	CCL22,LAMA4,ISM1,TIMP3,TNFSF12,AMN,IL17D,COL9A1,CD40LG,CD40,OMD,CDSN,CRLF1,MEPE,NPPC,NTF3
