# Supplementary material for: The inflammatory path toward type 1 diabetes begins during pregnancy
Source: Nat Commun. 2026 Jan 7;17:979. doi: 10.1038/s41467-025-67712-6 (PMC12847856; doi:10.1038/s41467-025-67712-6)
Supplement: Supplementary file 11 — Supplementary Data 10 [file 41467_2025_67712_MOESM11_ESM.xlsx]

## Sheet: Suppl Data 10
Supplementary Data 10. Significant associations with future T1D, stratified by HLA genetic risk. P-values were calculated using Wilcoxon non-parametric tests, with both original and FDR-corrected values provided. The tested group relative to controls is indicated. All tests are two-sided.
Assay	Median_0	Median_1	Statistic	P_Value	FDR	Estimate	box_color	Analysis	Comparison
CCL4	-0.09265	0.0776	4488	0.0162484	0.490159	-0.308572	lightcoral	No HLA Risk	Controls (without DR4DQ8 and DR3DQ2) vs. All T1D (Fig. 4a)
SKAP2	0.1223	-0.259	6653	0.0195223	0.543622	0.271967	lightblue	No HLA Risk	Controls (without DR4DQ8 and DR3DQ2) vs. All T1D (Fig. 4a)
MEPE	-0.03445	-0.264	6833	0.00634178	0.308136	0.270076	lightblue	No HLA Risk	Controls (without DR4DQ8 and DR3DQ2) vs. All T1D (Fig. 4a)
TBC1D5	0.28615	-0.1989	7012	0.0017991	0.186078	0.360509	lightblue	No HLA Risk	Controls (without DR4DQ8 and DR3DQ2) vs. All T1D (Fig. 4a)
PLXNA4	0.09465	-0.1887	6764	0.00992383	0.411991	0.416127	lightblue	No HLA Risk	Controls (without DR4DQ8 and DR3DQ2) vs. All T1D (Fig. 4a)
ALDH3A1	0.1838	-0.2371	6742.5	0.0113611	0.425614	0.269755	lightblue	No HLA Risk	Controls (without DR4DQ8 and DR3DQ2) vs. All T1D (Fig. 4a)
EDAR	0.01775	-0.2321	6582	0.0292627	0.588505	0.280072	lightblue	No HLA Risk	Controls (without DR4DQ8 and DR3DQ2) vs. All T1D (Fig. 4a)
EGF	0.0897	-0.1152	6584.5	0.0288592	0.588505	0.282221	lightblue	No HLA Risk	Controls (without DR4DQ8 and DR3DQ2) vs. All T1D (Fig. 4a)
CASP2	0.1402	-0.3931	6737	0.0117573	0.425614	0.311146	lightblue	No HLA Risk	Controls (without DR4DQ8 and DR3DQ2) vs. All T1D (Fig. 4a)
BTN3A2	0.0065	-0.1237	6624	0.0230925	0.576517	0.32431	lightblue	No HLA Risk	Controls (without DR4DQ8 and DR3DQ2) vs. All T1D (Fig. 4a)
CCL7	0.05635	-0.0801	6937	0.00310344	0.224689	0.541781	lightblue	No HLA Risk	Controls (without DR4DQ8 and DR3DQ2) vs. All T1D (Fig. 4a)
CD84	0.00705	-0.114	6907	0.00383272	0.252263	0.390794	lightblue	No HLA Risk	Controls (without DR4DQ8 and DR3DQ2) vs. All T1D (Fig. 4a)
TIMP3	0.1686	-0.7592	7406	6.76759e-05	0.0163325	0.569891	blue	No HLA Risk	Controls (without DR4DQ8 and DR3DQ2) vs. All T1D (Fig. 4a)
LSP1	0.06295	-0.3251	7016	0.00174631	0.186078	0.387816	lightblue	No HLA Risk	Controls (without DR4DQ8 and DR3DQ2) vs. All T1D (Fig. 4a)
FOXO1	0.1746	-0.3267	6545	0.0358251	0.648434	0.21871	lightblue	No HLA Risk	Controls (without DR4DQ8 and DR3DQ2) vs. All T1D (Fig. 4a)
NTF3	0.05945	-0.2641	7345	0.000117764	0.0213153	0.543093	blue	No HLA Risk	Controls (without DR4DQ8 and DR3DQ2) vs. All T1D (Fig. 4a)
IDS	-0.0592	0.2393	3164	1.14189e-07	4.13363e-05	-0.527142	red	No HLA Risk	Controls (without DR4DQ8 and DR3DQ2) vs. All T1D (Fig. 4a)
KYNU	0.15015	-0.1819	6832	0.00638404	0.308136	0.297668	lightblue	No HLA Risk	Controls (without DR4DQ8 and DR3DQ2) vs. All T1D (Fig. 4a)
DBNL	0.07155	-0.1956	6561.5	0.0327577	0.624121	0.239989	lightblue	No HLA Risk	Controls (without DR4DQ8 and DR3DQ2) vs. All T1D (Fig. 4a)
ITM2A	-0.1005	-0.1772	6530	0.0388227	0.685551	0.349762	lightblue	No HLA Risk	Controls (without DR4DQ8 and DR3DQ2) vs. All T1D (Fig. 4a)
COL9A1	0.00475	-0.018	6550	0.0348704	0.647338	0.277193	lightblue	No HLA Risk	Controls (without DR4DQ8 and DR3DQ2) vs. All T1D (Fig. 4a)
LAT	-0.07255	-0.153	6595	0.0272166	0.588505	0.220314	lightblue	No HLA Risk	Controls (without DR4DQ8 and DR3DQ2) vs. All T1D (Fig. 4a)
DECR1	0.02165	-0.2363	6595	0.0272166	0.588505	0.336239	lightblue	No HLA Risk	Controls (without DR4DQ8 and DR3DQ2) vs. All T1D (Fig. 4a)
RAB37	0.1767	-0.2832	6694.5	0.0152545	0.490159	0.32997	lightblue	No HLA Risk	Controls (without DR4DQ8 and DR3DQ2) vs. All T1D (Fig. 4a)
SPINT2	-0.04315	-0.2974	6963.5	0.00256698	0.206499	0.40278	lightblue	No HLA Risk	Controls (without DR4DQ8 and DR3DQ2) vs. All T1D (Fig. 4a)
STX8	0.0854	-0.1987	6699	0.0148451	0.490159	0.315855	lightblue	No HLA Risk	Controls (without DR4DQ8 and DR3DQ2) vs. All T1D (Fig. 4a)
CD40LG	0.02785	-0.2476	7107.5	0.000866394	0.125454	0.371531	lightblue	No HLA Risk	Controls (without DR4DQ8 and DR3DQ2) vs. All T1D (Fig. 4a)
SAMD9L	0.17305	-0.1069	6624	0.0230925	0.576517	0.286733	lightblue	No HLA Risk	Controls (without DR4DQ8 and DR3DQ2) vs. All T1D (Fig. 4a)
PON3	0.0772	-0.1114	6643	0.0206948	0.554928	0.158885	lightblue	No HLA Risk	Controls (without DR4DQ8 and DR3DQ2) vs. All T1D (Fig. 4a)
MPIG6B	0.0534	-0.1949	6609	0.0251524	0.588505	0.272018	lightblue	No HLA Risk	Controls (without DR4DQ8 and DR3DQ2) vs. All T1D (Fig. 4a)
SERPINB8	0.1692	-0.1082	6658	0.0189581	0.543622	0.329375	lightblue	No HLA Risk	Controls (without DR4DQ8 and DR3DQ2) vs. All T1D (Fig. 4a)
ADA	-0.1096	-0.4169	6858	0.00536416	0.308136	0.35619	lightblue	No HLA Risk	Controls (without DR4DQ8 and DR3DQ2) vs. All T1D (Fig. 4a)
AXIN1	-0.03435	-0.2437	6488.5	0.0482471	0.776243	0.274825	lightblue	No HLA Risk	Controls (without DR4DQ8 and DR3DQ2) vs. All T1D (Fig. 4a)
CTSO	-0.00835	-0.119	6488.5	0.0482471	0.776243	0.203819	lightblue	No HLA Risk	Controls (without DR4DQ8 and DR3DQ2) vs. All T1D (Fig. 4a)
IL17C	0.0729	-0.2572	6965	0.00253932	0.206499	0.446392	lightblue	No HLA Risk	Controls (without DR4DQ8 and DR3DQ2) vs. All T1D (Fig. 4a)
LAMA4	-0.00985	-0.1764	6570	0.0312675	0.611828	0.290951	lightblue	No HLA Risk	Controls (without DR4DQ8 and DR3DQ2) vs. All T1D (Fig. 4a)
CLEC4A	0.0321	-0.0887	6482	0.0498845	0.785139	0.361257	lightblue	No HLA Risk	Controls (without DR4DQ8 and DR3DQ2) vs. All T1D (Fig. 4a)
CTSC	-0.0137	0.1408	4413	0.0102429	0.411991	-0.352663	lightcoral	No HLA Risk	Controls (without DR4DQ8 and DR3DQ2) vs. All T1D (Fig. 4a)
PRDX5	0.08355	-0.1352	6492	0.0473843	0.776243	0.200598	lightblue	No HLA Risk	Controls (without DR4DQ8 and DR3DQ2) vs. All T1D (Fig. 4a)
BCR	0.23465	-0.2815	6520.5	0.0408294	0.70382	0.208433	lightblue	No HLA Risk	Controls (without DR4DQ8 and DR3DQ2) vs. All T1D (Fig. 4a)
SCGB3A2	-0.0613	0.1002	4586	0.0286195	0.588505	-0.26632	lightcoral	No HLA Risk	Controls (without DR4DQ8 and DR3DQ2) vs. All T1D (Fig. 4a)
HLA-DRA	-0.3721	0.7663	2059	1.14273e-14	8.27338e-12	-1.03545	red	No HLA Risk	Controls (without DR4DQ8 and DR3DQ2) vs. All T1D (Fig. 4a)
CCL3	-0.0533	0.072	4483.5	0.0158157	0.490159	-0.275563	lightcoral	No HLA Risk	Controls (without DR4DQ8 and DR3DQ2) vs. All T1D (Fig. 4a)
PDLIM7	0.15335	-0.3529	6845	0.00585411	0.308136	0.341949	lightblue	No HLA Risk	Controls (without DR4DQ8 and DR3DQ2) vs. All T1D (Fig. 4a)
DGKZ	0.06565	-0.056	6788	0.00851275	0.385202	0.376414	lightblue	No HLA Risk	Controls (without DR4DQ8 and DR3DQ2) vs. All T1D (Fig. 4a)
CXCL12	-0.12845	0.1045	4571	0.0263147	0.588505	-0.327242	lightcoral	No HLA Risk	Controls (without DR4DQ8 and DR3DQ2) vs. All T1D (Fig. 4a)
LY75	-0.0273	0.12205	757	0.0253168	1	-0.546643	lightcoral	No HLA Risk	Decreased or Neutral Risk both Groups (Fig. 4b)
PRDX5	0.0676	-0.47315	1518	0.0169091	1	0.476075	lightblue	No HLA Risk	Decreased or Neutral Risk both Groups (Fig. 4b)
ADA	-0.0397	-0.43065	1531	0.0135948	1	0.666366	lightblue	No HLA Risk	Decreased or Neutral Risk both Groups (Fig. 4b)
MEPE	-0.023	-0.3234	1547	0.0103124	1	0.441911	lightblue	No HLA Risk	Decreased or Neutral Risk both Groups (Fig. 4b)
LY9	0.0044	0.1662	737	0.0183611	1	-0.682644	lightcoral	No HLA Risk	Decreased or Neutral Risk both Groups (Fig. 4b)
ENAH	0.2124	-0.56695	1571	0.00670348	0.970664	0.630114	lightblue	No HLA Risk	Decreased or Neutral Risk both Groups (Fig. 4b)
SIRPB1	0.0332	0.356	799	0.0475991	1	-0.547855	lightcoral	No HLA Risk	Decreased or Neutral Risk both Groups (Fig. 4b)
CD70	-0.0503	0.39595	778	0.0349677	1	-0.506961	lightcoral	No HLA Risk	Decreased or Neutral Risk both Groups (Fig. 4b)
CCL4	-0.1003	0.28355	649	0.00380609	0.688903	-0.566413	lightcoral	No HLA Risk	Decreased or Neutral Risk both Groups (Fig. 4b)
HLA-DRA	-0.1482	0.73015	503	0.000155368	0.0562433	-1.09529	lightcoral	No HLA Risk	Decreased or Neutral Risk both Groups (Fig. 4b)
SH2D1A	0.0572	-0.6186	1480	0.0309731	1	0.461434	lightblue	No HLA Risk	Decreased or Neutral Risk both Groups (Fig. 4b)
ERBB3	-0.01	0.10705	788	0.040572	1	-0.549698	lightcoral	No HLA Risk	Decreased or Neutral Risk both Groups (Fig. 4b)
REG4	-0.0948	-0.60465	1451	0.0475989	1	0.347913	lightblue	No HLA Risk	Decreased or Neutral Risk both Groups (Fig. 4b)
IDS	-0.049	0.28605	463	5.67904e-05	0.0411163	-0.810658	red	No HLA Risk	Decreased or Neutral Risk both Groups (Fig. 4b)
CD40LG	0.0086	-0.47435	1508	0.0199216	1	0.632014	lightblue	No HLA Risk	Decreased or Neutral Risk both Groups (Fig. 4b)
CCL21	-0.0679	0.3522	713	0.012269	1	-0.77018	lightcoral	No HLA Risk	Decreased or Neutral Risk both Groups (Fig. 4b)
IL32	-0.1446	0.09475	794	0.0442873	1	-0.530356	lightcoral	No HLA Risk	Decreased or Neutral Risk both Groups (Fig. 4b)
RAB37	0.1005	-0.67965	1502.5	0.0217703	1	0.56665	lightblue	No HLA Risk	Decreased or Neutral Risk both Groups (Fig. 4b)
TNFRSF13B	-0.0506	0.0713	731	0.016631	1	-0.539825	lightcoral	No HLA Risk	Decreased or Neutral Risk both Groups (Fig. 4b)
CCL3	-0.0289	0.4044	649	0.00380609	0.688903	-0.448518	lightcoral	No HLA Risk	Decreased or Neutral Risk both Groups (Fig. 4b)
VASH1	0.0385	-0.0369	6926.5	0.0413355	0.732588	0.237402	lightblue	HLA Risk	Controls (with DR4DQ8 or DR3DQ2) vs. All T1D (Fig. 4c)
MEPE	0.0204	-0.264	7597.5	0.000565178	0.0617156	0.333108	lightblue	HLA Risk	Controls (with DR4DQ8 or DR3DQ2) vs. All T1D (Fig. 4c)
TBC1D5	0.1671	-0.1989	7052	0.021255	0.560834	0.323517	lightblue	HLA Risk	Controls (with DR4DQ8 or DR3DQ2) vs. All T1D (Fig. 4c)
FGF2	0.0723	-0.1646	7135.5	0.0131901	0.454744	0.277857	lightblue	HLA Risk	Controls (with DR4DQ8 or DR3DQ2) vs. All T1D (Fig. 4c)
ALDH3A1	0.1204	-0.2371	7364	0.00309692	0.224217	0.37038	lightblue	HLA Risk	Controls (with DR4DQ8 or DR3DQ2) vs. All T1D (Fig. 4c)
CASP2	0.0008	-0.3931	6903	0.0464976	0.765098	0.234373	lightblue	HLA Risk	Controls (with DR4DQ8 or DR3DQ2) vs. All T1D (Fig. 4c)
NELL2	0.0288	0.0017	7003	0.0277619	0.585126	0.132688	lightblue	HLA Risk	Controls (with DR4DQ8 or DR3DQ2) vs. All T1D (Fig. 4c)
ADGRE2	-0.0609	0.0427	5004	0.0464975	0.765098	-0.277561	lightcoral	HLA Risk	Controls (with DR4DQ8 or DR3DQ2) vs. All T1D (Fig. 4c)
ISM1	0.0687	-0.1093	7285	0.00523476	0.291536	0.378887	lightblue	HLA Risk	Controls (with DR4DQ8 or DR3DQ2) vs. All T1D (Fig. 4c)
IL10	-0.0245	0.2233	5012.5	0.0484937	0.772701	-0.219121	lightcoral	HLA Risk	Controls (with DR4DQ8 or DR3DQ2) vs. All T1D (Fig. 4c)
CD84	-0.0031	-0.114	7206	0.00862699	0.367408	0.356003	lightblue	HLA Risk	Controls (with DR4DQ8 or DR3DQ2) vs. All T1D (Fig. 4c)
TIMP3	0.0578	-0.7592	7889.5	4.8996e-05	0.0118244	0.546574	blue	HLA Risk	Controls (with DR4DQ8 or DR3DQ2) vs. All T1D (Fig. 4c)
LSP1	0.0891	-0.3251	7517	0.00104206	0.094306	0.392515	lightblue	HLA Risk	Controls (with DR4DQ8 or DR3DQ2) vs. All T1D (Fig. 4c)
FOXO1	0.1961	-0.3267	7257.5	0.00624692	0.323055	0.344991	lightblue	HLA Risk	Controls (with DR4DQ8 or DR3DQ2) vs. All T1D (Fig. 4c)
CRKL	0.0888	-0.2673	7032	0.0237303	0.560834	0.250624	lightblue	HLA Risk	Controls (with DR4DQ8 or DR3DQ2) vs. All T1D (Fig. 4c)
SPRY2	-0.0013	-0.136	6961	0.0346417	0.693838	0.21494	lightblue	HLA Risk	Controls (with DR4DQ8 or DR3DQ2) vs. All T1D (Fig. 4c)
ARHGEF12	0.0388	-0.2577	7240	0.00697956	0.324895	0.329558	lightblue	HLA Risk	Controls (with DR4DQ8 or DR3DQ2) vs. All T1D (Fig. 4c)
NTF3	0.0373	-0.2641	7607	0.000524886	0.0617156	0.469012	lightblue	HLA Risk	Controls (with DR4DQ8 or DR3DQ2) vs. All T1D (Fig. 4c)
IDS	-0.0179	0.2393	3908	1.78611e-05	0.00646571	-0.360697	red	HLA Risk	Controls (with DR4DQ8 or DR3DQ2) vs. All T1D (Fig. 4c)
CXCL9	-0.1322	0.0092	4846	0.0202165	0.560834	-0.260716	lightcoral	HLA Risk	Controls (with DR4DQ8 or DR3DQ2) vs. All T1D (Fig. 4c)
DBNL	0.0773	-0.1956	6956.5	0.0354586	0.693838	0.257002	lightblue	HLA Risk	Controls (with DR4DQ8 or DR3DQ2) vs. All T1D (Fig. 4c)
LAT	-0.0209	-0.153	7083	0.0178624	0.53885	0.202361	lightblue	HLA Risk	Controls (with DR4DQ8 or DR3DQ2) vs. All T1D (Fig. 4c)
AMN	0.0487	-0.1707	7027	0.0243869	0.560834	0.290832	lightblue	HLA Risk	Controls (with DR4DQ8 or DR3DQ2) vs. All T1D (Fig. 4c)
SPINT2	-0.068	-0.2974	7194	0.00928664	0.373529	0.338198	lightblue	HLA Risk	Controls (with DR4DQ8 or DR3DQ2) vs. All T1D (Fig. 4c)
MAP2K6	0.0216	-0.1645	7101	0.0161185	0.530446	0.247737	lightblue	HLA Risk	Controls (with DR4DQ8 or DR3DQ2) vs. All T1D (Fig. 4c)
CD40LG	0.0188	-0.2476	7299.5	0.00476297	0.287366	0.328349	lightblue	HLA Risk	Controls (with DR4DQ8 or DR3DQ2) vs. All T1D (Fig. 4c)
GAL	-0.2607	0.074	4974	0.0399968	0.732588	-0.257984	lightcoral	HLA Risk	Controls (with DR4DQ8 or DR3DQ2) vs. All T1D (Fig. 4c)
CXCL14	-0.0737	0.0049	5015	0.0490943	0.772701	-0.285598	lightcoral	HLA Risk	Controls (with DR4DQ8 or DR3DQ2) vs. All T1D (Fig. 4c)
NPPC	0.0556	-0.3403	6945	0.0376214	0.716786	0.293837	lightblue	HLA Risk	Controls (with DR4DQ8 or DR3DQ2) vs. All T1D (Fig. 4c)
ADA	0.063	-0.4169	7590.5	0.000596698	0.0617156	0.420192	lightblue	HLA Risk	Controls (with DR4DQ8 or DR3DQ2) vs. All T1D (Fig. 4c)
AXIN1	0.0094	-0.2437	7175	0.0104233	0.397184	0.367012	lightblue	HLA Risk	Controls (with DR4DQ8 or DR3DQ2) vs. All T1D (Fig. 4c)
IL17C	-0.0439	-0.2572	7013	0.0263097	0.577219	0.253464	lightblue	HLA Risk	Controls (with DR4DQ8 or DR3DQ2) vs. All T1D (Fig. 4c)
NCK2	0.0495	-0.1163	6925	0.0416499	0.732588	0.0783988	lightblue	HLA Risk	Controls (with DR4DQ8 or DR3DQ2) vs. All T1D (Fig. 4c)
LAMA4	0.0621	-0.1764	7424	0.00204361	0.164397	0.391597	lightblue	HLA Risk	Controls (with DR4DQ8 or DR3DQ2) vs. All T1D (Fig. 4c)
CRLF1	0.0208	-0.0923	7026.5	0.0244534	0.560834	0.241597	lightblue	HLA Risk	Controls (with DR4DQ8 or DR3DQ2) vs. All T1D (Fig. 4c)
IL17D	0.088	-0.112	7044	0.0222167	0.560834	0.229197	lightblue	HLA Risk	Controls (with DR4DQ8 or DR3DQ2) vs. All T1D (Fig. 4c)
IL12RB1	-0.1822	0.0145	4883	0.0247883	0.560834	-0.288697	lightcoral	HLA Risk	Controls (with DR4DQ8 or DR3DQ2) vs. All T1D (Fig. 4c)
CTSC	-0.0067	0.1408	4671.5	0.00717999	0.324895	-0.398988	lightcoral	HLA Risk	Controls (with DR4DQ8 or DR3DQ2) vs. All T1D (Fig. 4c)
PRDX5	0.1286	-0.1352	7083	0.0178624	0.53885	0.224466	lightblue	HLA Risk	Controls (with DR4DQ8 or DR3DQ2) vs. All T1D (Fig. 4c)
BCR	0.083	-0.2815	7153.5	0.0118575	0.429242	0.315504	lightblue	HLA Risk	Controls (with DR4DQ8 or DR3DQ2) vs. All T1D (Fig. 4c)
SCGB3A2	-0.1304	0.1002	4260	0.000382842	0.0617156	-0.443325	lightcoral	HLA Risk	Controls (with DR4DQ8 or DR3DQ2) vs. All T1D (Fig. 4c)
HLA-DRA	0.2405	0.7663	3467.5	1.84636e-07	0.000133676	-0.626604	red	HLA Risk	Controls (with DR4DQ8 or DR3DQ2) vs. All T1D (Fig. 4c)
TREM2	-0.136	0.0612	4907.5	0.0282865	0.585126	-0.251329	lightcoral	HLA Risk	Controls (with DR4DQ8 or DR3DQ2) vs. All T1D (Fig. 4c)
PRSS8	-0.0855	0.0296	4849.5	0.0206148	0.560834	-0.28687	lightcoral	HLA Risk	Controls (with DR4DQ8 or DR3DQ2) vs. All T1D (Fig. 4c)
EGLN1	0.1372	-0.1697	6921	0.0424982	0.732588	0.254277	lightblue	HLA Risk	Controls (with DR4DQ8 or DR3DQ2) vs. All T1D (Fig. 4c)
PDLIM7	0.101	-0.3529	7336	0.00374103	0.246228	0.375027	lightblue	HLA Risk	Controls (with DR4DQ8 or DR3DQ2) vs. All T1D (Fig. 4c)
VASH1	0.03445	-0.09385	2042	0.0441945	0.254645	0.325057	lightblue	HLA Risk	High or Increased Risk both Groups (Fig. 4d)
SKAP2	0.219	-0.45615	2144	0.0102372	0.132718	0.481592	lightblue	HLA Risk	High or Increased Risk both Groups (Fig. 4d)
MEPE	0.07775	-0.3161	2225	0.00262259	0.0669646	0.459193	lightblue	HLA Risk	High or Increased Risk both Groups (Fig. 4d)
TBC1D5	0.29325	-0.35015	2232	0.00231178	0.0669646	0.58173	lightblue	HLA Risk	High or Increased Risk both Groups (Fig. 4d)
FGF2	0.25175	-0.2175	2206	0.00366837	0.0739787	0.469971	lightblue	HLA Risk	High or Increased Risk both Groups (Fig. 4d)
PLXNA4	-0.0868	-0.25355	2053	0.0382522	0.235348	0.481019	lightblue	HLA Risk	High or Increased Risk both Groups (Fig. 4d)
ALDH3A1	0.1164	-0.33325	2124	0.0139404	0.149025	0.409032	lightblue	HLA Risk	High or Increased Risk both Groups (Fig. 4d)
EDAR	0.06635	-0.27065	2057	0.0362667	0.230961	0.388342	lightblue	HLA Risk	High or Increased Risk both Groups (Fig. 4d)
EGF	0.0164	-0.0789	2106	0.018237	0.168715	0.503929	lightblue	HLA Risk	High or Increased Risk both Groups (Fig. 4d)
CASP2	0.28025	-0.46225	2217	0.00302428	0.0686133	0.528842	lightblue	HLA Risk	High or Increased Risk both Groups (Fig. 4d)
ANXA11	-0.03475	-0.09305	2035.5	0.0480594	0.272587	0.496296	lightblue	HLA Risk	High or Increased Risk both Groups (Fig. 4d)
SCGB1A1	-0.27155	0.11025	1198	0.00992002	0.132718	-0.540685	lightblue	HLA Risk	High or Increased Risk both Groups (Fig. 4d)
ISM1	0.0043	-0.1722	2093	0.0220227	0.17765	0.452917	lightblue	HLA Risk	High or Increased Risk both Groups (Fig. 4d)
CD84	-0.0013	-0.1591	2335	0.000308716	0.0124515	0.696944	blue	HLA Risk	High or Increased Risk both Groups (Fig. 4d)
TIMP3	0.1754	-0.9704	2452	2.18563e-05	0.00396691	0.766838	blue	HLA Risk	High or Increased Risk both Groups (Fig. 4d)
LSP1	0.0011	-0.3752	2222	0.00276713	0.0669646	0.512688	lightblue	HLA Risk	High or Increased Risk both Groups (Fig. 4d)
FOXO1	-0.03755	-0.42605	2051	0.0392792	0.237639	0.374607	lightblue	HLA Risk	High or Increased Risk both Groups (Fig. 4d)
CRKL	0.13275	-0.45095	2266	0.00122882	0.040551	0.570255	blue	HLA Risk	High or Increased Risk both Groups (Fig. 4d)
CKMT1A_CKMT1B	0.0712	-0.452	2103	0.019056	0.168715	0.386968	lightblue	HLA Risk	High or Increased Risk both Groups (Fig. 4d)
SPRY2	0.0235	-0.31325	2079	0.0268468	0.18646	0.374467	lightblue	HLA Risk	High or Increased Risk both Groups (Fig. 4d)
MMP1	0.11075	-0.1118	2083.5	0.0252052	0.182989	0.413397	lightblue	HLA Risk	High or Increased Risk both Groups (Fig. 4d)
ARHGEF12	0.0031	-0.34095	2174	0.00631256	0.0986802	0.428783	lightblue	HLA Risk	High or Increased Risk both Groups (Fig. 4d)
NTF3	-0.0037	-0.28565	2212	0.00330305	0.0705298	0.529598	lightblue	HLA Risk	High or Increased Risk both Groups (Fig. 4d)
IDS	0.0066	0.36535	951	8.7187e-05	0.0082454	-0.489216	red	HLA Risk	High or Increased Risk both Groups (Fig. 4d)
DBNL	0.15805	-0.1795	2104.5	0.0186423	0.168715	0.486533	lightblue	HLA Risk	High or Increased Risk both Groups (Fig. 4d)
ITM2A	0.12615	-0.21095	2342	0.000266359	0.012086	0.722305	blue	HLA Risk	High or Increased Risk both Groups (Fig. 4d)
LAT	0.06355	-0.2496	2380	0.000116712	0.0082454	0.678985	blue	HLA Risk	High or Increased Risk both Groups (Fig. 4d)
DECR1	0.05525	-0.33595	2122	0.0143688	0.149025	0.36744	lightblue	HLA Risk	High or Increased Risk both Groups (Fig. 4d)
AMN	0.07905	-0.17845	2105	0.0185065	0.168715	0.510275	lightblue	HLA Risk	High or Increased Risk both Groups (Fig. 4d)
SPINT2	-0.06375	-0.32695	2172	0.00652431	0.0986802	0.509813	lightblue	HLA Risk	High or Increased Risk both Groups (Fig. 4d)
STX8	0.11265	-0.23395	2151	0.00916509	0.127959	0.54861	lightblue	HLA Risk	High or Increased Risk both Groups (Fig. 4d)
CD40LG	0.08015	-0.3589	2373	0.000136288	0.0082454	0.647313	blue	HLA Risk	High or Increased Risk both Groups (Fig. 4d)
GZMA	0.09565	-0.1256	2059	0.0353073	0.228867	0.278878	lightblue	HLA Risk	High or Increased Risk both Groups (Fig. 4d)
SAMD9L	0.0834	-0.1339	2089	0.0233175	0.177717	0.45673	lightblue	HLA Risk	High or Increased Risk both Groups (Fig. 4d)
GAL	-0.26815	0.1466	1190	0.00873714	0.126863	-0.431075	lightblue	HLA Risk	High or Increased Risk both Groups (Fig. 4d)
PLAUR	0.00985	-0.06945	2096.5	0.0209412	0.176543	0.466232	lightblue	HLA Risk	High or Increased Risk both Groups (Fig. 4d)
MYO9B	0.0525	-0.20125	2101	0.0196197	0.16957	0.439568	lightblue	HLA Risk	High or Increased Risk both Groups (Fig. 4d)
AGER	-0.1331	0.19455	1229	0.015962	0.16095	-0.390202	lightblue	HLA Risk	High or Increased Risk both Groups (Fig. 4d)
DAG1	0.074	-0.0671	2046	0.0419495	0.245607	0.398374	lightblue	HLA Risk	High or Increased Risk both Groups (Fig. 4d)
MPIG6B	0.04795	-0.21885	2136	0.0115978	0.145173	0.466709	lightblue	HLA Risk	High or Increased Risk both Groups (Fig. 4d)
IL4R	0.11845	-0.1194	2055	0.0372482	0.233122	0.311418	lightblue	HLA Risk	High or Increased Risk both Groups (Fig. 4d)
ADA	0.09255	-0.7098	2378	0.000122016	0.0082454	0.656418	blue	HLA Risk	High or Increased Risk both Groups (Fig. 4d)
AXIN1	0.0967	-0.26335	2187	0.00508051	0.0970645	0.510654	lightblue	HLA Risk	High or Increased Risk both Groups (Fig. 4d)
NCK2	0.10835	-0.12145	2087	0.0239891	0.177717	0.340761	lightblue	HLA Risk	High or Increased Risk both Groups (Fig. 4d)
LAMA4	0.0469	-0.2282	2127	0.0133186	0.149025	0.519134	lightblue	HLA Risk	High or Increased Risk both Groups (Fig. 4d)
CD40	0.06675	-0.0812	2173	0.00641765	0.0986802	0.563431	lightblue	HLA Risk	High or Increased Risk both Groups (Fig. 4d)
NT5C3A	0.0527	-0.3327	2095	0.0213991	0.176543	0.357639	lightblue	HLA Risk	High or Increased Risk both Groups (Fig. 4d)
NFATC1	0.13225	-0.2057	2103.5	0.0189171	0.168715	0.365815	lightblue	HLA Risk	High or Increased Risk both Groups (Fig. 4d)
ITGA6	0.0702	-0.07855	2122	0.0143688	0.149025	0.547371	lightblue	HLA Risk	High or Increased Risk both Groups (Fig. 4d)
CTSC	0.03825	0.1782	1276	0.0312536	0.210093	-0.464708	lightblue	HLA Risk	High or Increased Risk both Groups (Fig. 4d)
HPCAL1	0.0887	-0.11095	2046	0.0419495	0.245607	0.404579	lightblue	HLA Risk	High or Increased Risk both Groups (Fig. 4d)
PRDX5	0.14735	-0.13355	2133	0.0121482	0.146697	0.450434	lightblue	HLA Risk	High or Increased Risk both Groups (Fig. 4d)
BCR	-0.1837	-0.4049	2064	0.0330028	0.217818	0.351415	lightblue	HLA Risk	High or Increased Risk both Groups (Fig. 4d)
SCGB3A2	-0.11825	0.19825	1065	0.0009569	0.0347355	-0.516705	red	HLA Risk	High or Increased Risk both Groups (Fig. 4d)
HLA-DRA	0.2753	0.97355	890.5	2.10723e-05	0.00396691	-0.663188	red	HLA Risk	High or Increased Risk both Groups (Fig. 4d)
VEGFA	0.3392	-0.24055	2224	0.00266999	0.0669646	0.506944	lightblue	HLA Risk	High or Increased Risk both Groups (Fig. 4d)
TREM2	-0.1712	0.1016	1161	0.0054342	0.0986308	-0.408815	lightblue	HLA Risk	High or Increased Risk both Groups (Fig. 4d)
PRSS8	-0.1266	0.05615	1167.5	0.00605631	0.0986802	-0.40903	lightblue	HLA Risk	High or Increased Risk both Groups (Fig. 4d)
DNAJA2	0.17845	-0.2658	2131	0.0125278	0.146697	0.470227	lightblue	HLA Risk	High or Increased Risk both Groups (Fig. 4d)
MANF	0.2857	-0.22645	2078	0.0272242	0.18646	0.432801	lightblue	HLA Risk	High or Increased Risk both Groups (Fig. 4d)
PDLIM7	0.2623	-0.6308	2353	0.000210641	0.0109233	0.709539	blue	HLA Risk	High or Increased Risk both Groups (Fig. 4d)
RGS8	-0.0749	0.01565	1262	0.0257427	0.183228	-0.38203	lightblue	HLA Risk	High or Increased Risk both Groups (Fig. 4d)
IRAK1	0.05875	-0.17935	2087	0.0239893	0.177717	0.386112	lightblue	HLA Risk	High or Increased Risk both Groups (Fig. 4d)
CLIP2	0.17295	-0.10595	2089	0.0233173	0.177717	0.445529	lightblue	HLA Risk	High or Increased Risk both Groups (Fig. 4d)
