# Supplementary material for: The inflammatory path toward type 1 diabetes begins during pregnancy
Source: Nat Commun. 2026 Jan 7;17:979. doi: 10.1038/s41467-025-67712-6 (PMC12847856; doi:10.1038/s41467-025-67712-6)
Supplement: Supplementary file 12 — Supplementary Data 11 [file 41467_2025_67712_MOESM12_ESM.xlsx]

## Sheet: Suppl Data 11
Supplementary Data 11. Associations between prenatal and perinatal features and NPX protein expression. Wilcoxon tests were performed, with both original and FDR-corrected p-values provided. All tests are two-sided.
Assay_Value	P_Value	N	Adjusted_P_Value	Feature
NPX_SKAP2	0.784968	1142	0.962697	Biological Sex
NPX_DBNL	0.321307	1142	0.652654	Biological Sex
NPX_SPRY2	0.080271	1142	0.347841	Biological Sex
NPX_PRDX5	0.523319	1142	0.829653	Biological Sex
NPX_IL5RA	0.459671	1142	0.786279	Biological Sex
NPX_TIMP3	0.20817	1142	0.563404	Biological Sex
NPX_ATP5IF1	0.10781	1142	0.412216	Biological Sex
NPX_FOXO1	0.0409579	1142	0.266226	Biological Sex
NPX_CD84	0.0172456	1142	0.174256	Biological Sex
NPX_AXIN1	0.870171	1142	0.969857	Biological Sex
NPX_SPINT2	0.295111	1142	0.626277	Biological Sex
NPX_PTH1R	0.879578	1142	0.969857	Biological Sex
NPX_CRKL	0.982957	1142	0.991621	Biological Sex
NPX_PRKCQ	0.182585	1142	0.539454	Biological Sex
NPX_PLXNA4	0.117491	1142	0.424274	Biological Sex
NPX_PDLIM7	0.343004	1142	0.675615	Biological Sex
NPX_TBC1D5	0.991621	1142	0.991621	Biological Sex
NPX_CDSN	0.000241936	1142	0.00786292	Biological Sex
NPX_SAMD9L	0.730557	1142	0.949725	Biological Sex
NPX_NTF3	0.874271	1142	0.969857	Biological Sex
NPX_SH2D1A	0.000176336	1142	0.00786292	Biological Sex
NPX_CD40	0.0719022	1142	0.347841	Biological Sex
NPX_ACTN4	0.148248	1142	0.497454	Biological Sex
NPX_NFATC1	0.259956	1142	0.603468	Biological Sex
NPX_KYNU	0.910173	1142	0.969857	Biological Sex
NPX_GMPR	0.200744	1142	0.563404	Biological Sex
NPX_DECR1	0.156737	1142	0.497454	Biological Sex
NPX_CCL22	0.298686	1142	0.626277	Biological Sex
NPX_MAP2K6	0.0908796	1142	0.369198	Biological Sex
NPX_PPP1R9B	0.160716	1142	0.497454	Biological Sex
NPX_MPIG6B	0.896312	1142	0.969857	Biological Sex
NPX_LAT	0.244273	1142	0.603468	Biological Sex
NPX_HLA_DRA	0.940402	1142	0.970256	Biological Sex
NPX_TNFSF12	0.768665	1142	0.960831	Biological Sex
NPX_OMD	0.898087	1142	0.969857	Biological Sex
NPX_STX8	0.801505	1142	0.964775	Biological Sex
NPX_IRAK1	0.694562	1142	0.931492	Biological Sex
NPX_ADA	0.56994	1142	0.846013	Biological Sex
NPX_ISM1	0.599481	1142	0.865916	Biological Sex
NPX_MYO9B	0.458418	1142	0.786279	Biological Sex
NPX_IDS	0.397343	1142	0.717425	Biological Sex
NPX_LSP1	0.572686	1142	0.846013	Biological Sex
NPX_PSMG3	0.373516	1142	0.714076	Biological Sex
NPX_DGKZ	0.62048	1142	0.876765	Biological Sex
NPX_NPPC	0.572258	1142	0.846013	Biological Sex
NPX_CLIP2	0.0376706	1142	0.266226	Biological Sex
NPX_CTSO	0.00145297	1142	0.0314811	Biological Sex
NPX_IKBKG	0.646299	1142	0.893818	Biological Sex
NPX_HPCAL1	0.0214469	1142	0.174256	Biological Sex
NPX_NCK2	0.473571	1142	0.789284	Biological Sex
NPX_AMN	0.391414	1142	0.717425	Biological Sex
NPX_LAMA4	0.0578003	1142	0.31495	Biological Sex
NPX_CASP2	0.816946	1142	0.965482	Biological Sex
NPX_ARHGEF12	0.216694	1142	0.563404	Biological Sex
NPX_CRLF1	0.00577362	1142	0.0938213	Biological Sex
NPX_COL9A1	0.766676	1142	0.960831	Biological Sex
NPX_MEPE	0.259728	1142	0.603468	Biological Sex
NPX_SIT1	0.0791145	1142	0.347841	Biological Sex
NPX_CD40LG	0.702202	1142	0.931492	Biological Sex
NPX_PRKAB1	0.504742	1142	0.820205	Biological Sex
NPX_METAP1D	0.0581446	1142	0.31495	Biological Sex
NPX_CKMT1A_CKMT1B	0.0135991	1142	0.174256	Biological Sex
NPX_IL17D	0.018877	1142	0.174256	Biological Sex
NPX_DNAJA2	0.936761	1142	0.970256	Biological Sex
NPX_RAB37	0.285855	1142	0.626277	Biological Sex
NPX_SKAP2	0.467081	1086	0.993113	Stomach Flu During Pregnancy
NPX_DBNL	0.915788	1086	0.993113	Stomach Flu During Pregnancy
NPX_SPRY2	0.829466	1086	0.993113	Stomach Flu During Pregnancy
NPX_PRDX5	0.694352	1086	0.993113	Stomach Flu During Pregnancy
NPX_IL5RA	0.356921	1086	0.993113	Stomach Flu During Pregnancy
NPX_TIMP3	0.971883	1086	0.993113	Stomach Flu During Pregnancy
NPX_ATP5IF1	0.89324	1086	0.993113	Stomach Flu During Pregnancy
NPX_FOXO1	0.0652376	1086	0.641777	Stomach Flu During Pregnancy
NPX_CD84	0.832752	1086	0.993113	Stomach Flu During Pregnancy
NPX_AXIN1	0.373792	1086	0.993113	Stomach Flu During Pregnancy
NPX_SPINT2	0.774734	1086	0.993113	Stomach Flu During Pregnancy
NPX_PTH1R	0.374566	1086	0.993113	Stomach Flu During Pregnancy
NPX_CRKL	0.724641	1086	0.993113	Stomach Flu During Pregnancy
NPX_PRKCQ	0.55433	1086	0.993113	Stomach Flu During Pregnancy
NPX_PLXNA4	0.981308	1086	0.993113	Stomach Flu During Pregnancy
NPX_PDLIM7	0.86439	1086	0.993113	Stomach Flu During Pregnancy
NPX_TBC1D5	0.789649	1086	0.993113	Stomach Flu During Pregnancy
NPX_CDSN	0.744146	1086	0.993113	Stomach Flu During Pregnancy
NPX_SAMD9L	0.186814	1086	0.872973	Stomach Flu During Pregnancy
NPX_NTF3	0.463877	1086	0.993113	Stomach Flu During Pregnancy
NPX_SH2D1A	0.195183	1086	0.872973	Stomach Flu During Pregnancy
NPX_CD40	0.675099	1086	0.993113	Stomach Flu During Pregnancy
NPX_ACTN4	0.099422	1086	0.718048	Stomach Flu During Pregnancy
NPX_NFATC1	0.0326057	1086	0.641777	Stomach Flu During Pregnancy
NPX_KYNU	0.078988	1086	0.641777	Stomach Flu During Pregnancy
NPX_GMPR	0.950346	1086	0.993113	Stomach Flu During Pregnancy
NPX_DECR1	0.606384	1086	0.993113	Stomach Flu During Pregnancy
NPX_CCL22	0.0153498	1086	0.641777	Stomach Flu During Pregnancy
NPX_MAP2K6	0.0493445	1086	0.641777	Stomach Flu During Pregnancy
NPX_PPP1R9B	0.189713	1086	0.872973	Stomach Flu During Pregnancy
NPX_MPIG6B	0.740884	1086	0.993113	Stomach Flu During Pregnancy
NPX_LAT	0.914321	1086	0.993113	Stomach Flu During Pregnancy
NPX_HLA_DRA	0.0337081	1086	0.641777	Stomach Flu During Pregnancy
NPX_TNFSF12	0.275179	1086	0.993113	Stomach Flu During Pregnancy
NPX_OMD	0.859787	1086	0.993113	Stomach Flu During Pregnancy
NPX_STX8	0.487203	1086	0.993113	Stomach Flu During Pregnancy
NPX_IRAK1	0.352859	1086	0.993113	Stomach Flu During Pregnancy
NPX_ADA	0.983193	1086	0.993113	Stomach Flu During Pregnancy
NPX_ISM1	0.816432	1086	0.993113	Stomach Flu During Pregnancy
NPX_MYO9B	0.894297	1086	0.993113	Stomach Flu During Pregnancy
NPX_IDS	0.329666	1086	0.993113	Stomach Flu During Pregnancy
NPX_LSP1	0.519709	1086	0.993113	Stomach Flu During Pregnancy
NPX_PSMG3	0.747492	1086	0.993113	Stomach Flu During Pregnancy
NPX_DGKZ	0.137219	1086	0.872973	Stomach Flu During Pregnancy
NPX_NPPC	0.168483	1086	0.872973	Stomach Flu During Pregnancy
NPX_CLIP2	0.604734	1086	0.993113	Stomach Flu During Pregnancy
NPX_CTSO	0.201455	1086	0.872973	Stomach Flu During Pregnancy
NPX_IKBKG	0.83163	1086	0.993113	Stomach Flu During Pregnancy
NPX_HPCAL1	0.758885	1086	0.993113	Stomach Flu During Pregnancy
NPX_NCK2	0.389391	1086	0.993113	Stomach Flu During Pregnancy
NPX_AMN	0.914891	1086	0.993113	Stomach Flu During Pregnancy
NPX_LAMA4	0.744768	1086	0.993113	Stomach Flu During Pregnancy
NPX_CASP2	0.742981	1086	0.993113	Stomach Flu During Pregnancy
NPX_ARHGEF12	0.0771305	1086	0.641777	Stomach Flu During Pregnancy
NPX_CRLF1	0.0658846	1086	0.641777	Stomach Flu During Pregnancy
NPX_COL9A1	0.993113	1086	0.993113	Stomach Flu During Pregnancy
NPX_MEPE	0.308899	1086	0.993113	Stomach Flu During Pregnancy
NPX_SIT1	0.282063	1086	0.993113	Stomach Flu During Pregnancy
NPX_CD40LG	0.733753	1086	0.993113	Stomach Flu During Pregnancy
NPX_PRKAB1	0.309828	1086	0.993113	Stomach Flu During Pregnancy
NPX_METAP1D	0.872073	1086	0.993113	Stomach Flu During Pregnancy
NPX_CKMT1A_CKMT1B	0.472448	1086	0.993113	Stomach Flu During Pregnancy
NPX_IL17D	0.930968	1086	0.993113	Stomach Flu During Pregnancy
NPX_DNAJA2	0.795986	1086	0.993113	Stomach Flu During Pregnancy
NPX_RAB37	0.977619	1086	0.993113	Stomach Flu During Pregnancy
NPX_SKAP2	0.912539	1117	0.956694	Smoking During Pregnancy
NPX_DBNL	0.303425	1117	0.794766	Smoking During Pregnancy
NPX_SPRY2	0.681417	1117	0.903921	Smoking During Pregnancy
NPX_PRDX5	0.248484	1117	0.794766	Smoking During Pregnancy
NPX_IL5RA	0.327046	1117	0.794766	Smoking During Pregnancy
NPX_TIMP3	0.487573	1117	0.814989	Smoking During Pregnancy
NPX_ATP5IF1	0.488993	1117	0.814989	Smoking During Pregnancy
NPX_FOXO1	0.811702	1117	0.905295	Smoking During Pregnancy
NPX_CD84	0.794315	1117	0.905295	Smoking During Pregnancy
NPX_AXIN1	0.33538	1117	0.794766	Smoking During Pregnancy
NPX_SPINT2	0.322008	1117	0.794766	Smoking During Pregnancy
NPX_PTH1R	0.164435	1117	0.794766	Smoking During Pregnancy
NPX_CRKL	0.549896	1117	0.834202	Smoking During Pregnancy
NPX_PRKCQ	0.735053	1117	0.905295	Smoking During Pregnancy
NPX_PLXNA4	0.238665	1117	0.794766	Smoking During Pregnancy
NPX_PDLIM7	0.564691	1117	0.834202	Smoking During Pregnancy
NPX_TBC1D5	0.562347	1117	0.834202	Smoking During Pregnancy
NPX_CDSN	0.973641	1117	0.985675	Smoking During Pregnancy
NPX_SAMD9L	0.34017	1117	0.794766	Smoking During Pregnancy
NPX_NTF3	0.144993	1117	0.794766	Smoking During Pregnancy
NPX_SH2D1A	0.025384	1117	0.503382	Smoking During Pregnancy
NPX_CD40	0.631276	1117	0.882938	Smoking During Pregnancy
NPX_ACTN4	0.0270103	1117	0.503382	Smoking During Pregnancy
NPX_NFATC1	0.39531	1117	0.794766	Smoking During Pregnancy
NPX_KYNU	0.367737	1117	0.794766	Smoking During Pregnancy
NPX_GMPR	0.315272	1117	0.794766	Smoking During Pregnancy
NPX_DECR1	0.124451	1117	0.794766	Smoking During Pregnancy
NPX_CCL22	0.966303	1117	0.985675	Smoking During Pregnancy
NPX_MAP2K6	0.835656	1117	0.905295	Smoking During Pregnancy
NPX_PPP1R9B	0.420781	1117	0.804435	Smoking During Pregnancy
NPX_MPIG6B	0.579571	1117	0.837158	Smoking During Pregnancy
NPX_LAT	0.834596	1117	0.905295	Smoking During Pregnancy
NPX_HLA_DRA	0.78769	1117	0.905295	Smoking During Pregnancy
NPX_TNFSF12	0.506884	1117	0.823687	Smoking During Pregnancy
NPX_OMD	0.856447	1117	0.912608	Smoking During Pregnancy
NPX_STX8	0.260687	1117	0.794766	Smoking During Pregnancy
NPX_IRAK1	0.345621	1117	0.794766	Smoking During Pregnancy
NPX_ADA	0.482761	1117	0.814989	Smoking During Pregnancy
NPX_ISM1	0.72983	1117	0.905295	Smoking During Pregnancy
NPX_MYO9B	0.0770696	1117	0.67785	Smoking During Pregnancy
NPX_IDS	0.764454	1117	0.905295	Smoking During Pregnancy
NPX_LSP1	0.29695	1117	0.794766	Smoking During Pregnancy
NPX_PSMG3	0.54899	1117	0.834202	Smoking During Pregnancy
NPX_DGKZ	0.216977	1117	0.794766	Smoking During Pregnancy
NPX_NPPC	0.390463	1117	0.794766	Smoking During Pregnancy
NPX_CLIP2	0.357083	1117	0.794766	Smoking During Pregnancy
NPX_CTSO	0.758591	1117	0.905295	Smoking During Pregnancy
NPX_IKBKG	0.116485	1117	0.794766	Smoking During Pregnancy
NPX_HPCAL1	0.238845	1117	0.794766	Smoking During Pregnancy
NPX_NCK2	0.0387217	1117	0.503382	Smoking During Pregnancy
NPX_AMN	0.221049	1117	0.794766	Smoking During Pregnancy
NPX_LAMA4	0.339254	1117	0.794766	Smoking During Pregnancy
NPX_CASP2	0.403497	1117	0.794766	Smoking During Pregnancy
NPX_ARHGEF12	0.642799	1117	0.882938	Smoking During Pregnancy
NPX_CRLF1	0.985675	1117	0.985675	Smoking During Pregnancy
NPX_COL9A1	0.0374189	1117	0.503382	Smoking During Pregnancy
NPX_MEPE	0.822367	1117	0.905295	Smoking During Pregnancy
NPX_SIT1	0.0212308	1117	0.503382	Smoking During Pregnancy
NPX_CD40LG	0.345853	1117	0.794766	Smoking During Pregnancy
NPX_PRKAB1	0.652015	1117	0.882938	Smoking During Pregnancy
NPX_METAP1D	0.454711	1117	0.814989	Smoking During Pregnancy
NPX_CKMT1A_CKMT1B	0.0468369	1117	0.507399	Smoking During Pregnancy
NPX_IL17D	0.0834278	1117	0.67785	Smoking During Pregnancy
NPX_DNAJA2	0.451713	1117	0.814989	Smoking During Pregnancy
NPX_RAB37	0.795479	1117	0.905295	Smoking During Pregnancy
NPX_SKAP2	0.00115378	1142	0.00475029	C-section
NPX_DBNL	0.435705	1142	0.626423	C-section
NPX_SPRY2	0.174091	1142	0.332821	C-section
NPX_PRDX5	0.00195228	1142	0.00667884	C-section
NPX_IL5RA	0.717605	1142	0.819236	C-section
NPX_TIMP3	0.0462775	1142	0.10743	C-section
NPX_ATP5IF1	0.27513	1142	0.483337	C-section
NPX_FOXO1	0.00100542	1142	0.00466804	C-section
NPX_CD84	5.23799e-05	1142	0.000425587	C-section
NPX_AXIN1	0.353893	1142	0.56105	C-section
NPX_SPINT2	0.346144	1142	0.56105	C-section
NPX_PTH1R	0.00086641	1142	0.00433205	C-section
NPX_CRKL	0.68605	1142	0.819236	C-section
NPX_PRKCQ	0.589039	1142	0.765751	C-section
NPX_PLXNA4	9.04764e-08	1142	1.47024e-06	C-section
NPX_PDLIM7	0.743614	1142	0.819236	C-section
NPX_TBC1D5	0.443315	1142	0.626423	C-section
NPX_CDSN	0.00138863	1142	0.00526898	C-section
NPX_SAMD9L	0.441379	1142	0.626423	C-section
NPX_NTF3	0.967785	1142	0.972117	C-section
NPX_SH2D1A	0.0360108	1142	0.0866926	C-section
NPX_CD40	7.50099e-05	1142	0.000541738	C-section
NPX_ACTN4	0.00596204	1142	0.0168492	C-section
NPX_NFATC1	0.944701	1142	0.972117	C-section
NPX_KYNU	0.738688	1142	0.819236	C-section
NPX_GMPR	0.00279802	1142	0.00866054	C-section
NPX_DECR1	0.972117	1142	0.972117	C-section
NPX_CCL22	4.59191e-13	1142	1.49237e-11	C-section
NPX_MAP2K6	0.919794	1142	0.972117	C-section
NPX_PPP1R9B	0.020453	1142	0.0531778	C-section
NPX_MPIG6B	0.00514433	1142	0.0151992	C-section
NPX_LAT	0.0011693	1142	0.00475029	C-section
NPX_HLA_DRA	0.00242923	1142	0.00789501	C-section
NPX_TNFSF12	2.33489e-05	1142	0.000252946	C-section
NPX_OMD	4.03786e-06	1142	5.24922e-05	C-section
NPX_STX8	0.969229	1142	0.972117	C-section
NPX_IRAK1	0.252388	1142	0.4557	C-section
NPX_ADA	0.157507	1142	0.310241	C-section
NPX_ISM1	7.65973e-12	1142	1.65961e-10	C-section
NPX_MYO9B	0.620377	1142	0.775472	C-section
NPX_IDS	0.606134	1142	0.772524	C-section
NPX_LSP1	0.093081	1142	0.201676	C-section
NPX_PSMG3	0.0110234	1142	0.029855	C-section
NPX_DGKZ	0.74115	1142	0.819236	C-section
NPX_NPPC	0.000549031	1142	0.00297392	C-section
NPX_CLIP2	0.428806	1142	0.626423	C-section
NPX_CTSO	0.197745	1142	0.367241	C-section
NPX_IKBKG	0.319571	1142	0.532618	C-section
NPX_HPCAL1	0.106373	1142	0.223041	C-section
NPX_NCK2	0.0014591	1142	0.00526898	C-section
NPX_AMN	0.0213968	1142	0.053492	C-section
NPX_LAMA4	6.81899e-14	1142	4.43235e-12	C-section
NPX_CASP2	0.295957	1142	0.506242	C-section
NPX_ARHGEF12	0.124156	1142	0.252192	C-section
NPX_CRLF1	2.99466e-05	1142	0.000278076	C-section
NPX_COL9A1	0.494875	1142	0.684401	C-section
NPX_MEPE	0.000167314	1142	0.000988671	C-section
NPX_SIT1	0.57946	1142	0.765751	C-section
NPX_CD40LG	0.000113125	1142	0.000735315	C-section
NPX_PRKAB1	0.739919	1142	0.819236	C-section
NPX_METAP1D	0.854155	1142	0.925335	C-section
NPX_CKMT1A_CKMT1B	0.384786	1142	0.595502	C-section
NPX_IL17D	0.663688	1142	0.813957	C-section
NPX_DNAJA2	0.532456	1142	0.721035	C-section
NPX_RAB37	0.0771646	1142	0.172955	C-section
NPX_SKAP2	0.46167	1112	0.88615	Severe Life Event During Pregnancy
NPX_DBNL	0.432384	1112	0.88615	Severe Life Event During Pregnancy
NPX_SPRY2	0.0875848	1112	0.871187	Severe Life Event During Pregnancy
NPX_PRDX5	0.682153	1112	0.93216	Severe Life Event During Pregnancy
NPX_IL5RA	0.350823	1112	0.873615	Severe Life Event During Pregnancy
NPX_TIMP3	0.0039771	1112	0.184136	Severe Life Event During Pregnancy
NPX_ATP5IF1	0.24053	1112	0.873615	Severe Life Event During Pregnancy
NPX_FOXO1	0.903959	1112	0.965692	Severe Life Event During Pregnancy
NPX_CD84	0.172826	1112	0.871187	Severe Life Event During Pregnancy
NPX_AXIN1	0.302833	1112	0.873615	Severe Life Event During Pregnancy
NPX_SPINT2	0.352263	1112	0.873615	Severe Life Event During Pregnancy
NPX_PTH1R	0.541517	1112	0.88615	Severe Life Event During Pregnancy
NPX_CRKL	0.362886	1112	0.873615	Severe Life Event During Pregnancy
NPX_PRKCQ	0.974366	1112	0.975281	Severe Life Event During Pregnancy
NPX_PLXNA4	0.19561	1112	0.871187	Severe Life Event During Pregnancy
NPX_PDLIM7	0.921122	1112	0.965692	Severe Life Event During Pregnancy
NPX_TBC1D5	0.975281	1112	0.975281	Severe Life Event During Pregnancy
NPX_CDSN	0.320471	1112	0.873615	Severe Life Event During Pregnancy
NPX_SAMD9L	0.662417	1112	0.93216	Severe Life Event During Pregnancy
NPX_NTF3	0.253922	1112	0.873615	Severe Life Event During Pregnancy
NPX_SH2D1A	0.489864	1112	0.88615	Severe Life Event During Pregnancy
NPX_CD40	0.280485	1112	0.873615	Severe Life Event During Pregnancy
NPX_ACTN4	0.765167	1112	0.938412	Severe Life Event During Pregnancy
NPX_NFATC1	0.794348	1112	0.95474	Severe Life Event During Pregnancy
NPX_KYNU	0.0886542	1112	0.871187	Severe Life Event During Pregnancy
NPX_GMPR	0.659091	1112	0.93216	Severe Life Event During Pregnancy
NPX_DECR1	0.680229	1112	0.93216	Severe Life Event During Pregnancy
NPX_CCL22	0.1486	1112	0.871187	Severe Life Event During Pregnancy
NPX_MAP2K6	0.252289	1112	0.873615	Severe Life Event During Pregnancy
NPX_PPP1R9B	0.503779	1112	0.88615	Severe Life Event During Pregnancy
NPX_MPIG6B	0.636817	1112	0.93216	Severe Life Event During Pregnancy
NPX_LAT	0.00566573	1112	0.184136	Severe Life Event During Pregnancy
NPX_HLA_DRA	0.0706646	1112	0.871187	Severe Life Event During Pregnancy
NPX_TNFSF12	0.440598	1112	0.88615	Severe Life Event During Pregnancy
NPX_OMD	0.515355	1112	0.88615	Severe Life Event During Pregnancy
NPX_STX8	0.896432	1112	0.965692	Severe Life Event During Pregnancy
NPX_IRAK1	0.319275	1112	0.873615	Severe Life Event During Pregnancy
NPX_ADA	0.745728	1112	0.93216	Severe Life Event During Pregnancy
NPX_ISM1	0.168274	1112	0.871187	Severe Life Event During Pregnancy
NPX_MYO9B	0.360384	1112	0.873615	Severe Life Event During Pregnancy
NPX_IDS	0.690955	1112	0.93216	Severe Life Event During Pregnancy
NPX_LSP1	0.600307	1112	0.929046	Severe Life Event During Pregnancy
NPX_PSMG3	0.898118	1112	0.965692	Severe Life Event During Pregnancy
NPX_DGKZ	0.566327	1112	0.897835	Severe Life Event During Pregnancy
NPX_NPPC	0.183552	1112	0.871187	Severe Life Event During Pregnancy
NPX_CLIP2	0.96966	1112	0.975281	Severe Life Event During Pregnancy
NPX_CTSO	0.822545	1112	0.95474	Severe Life Event During Pregnancy
NPX_IKBKG	0.496276	1112	0.88615	Severe Life Event During Pregnancy
NPX_HPCAL1	0.277427	1112	0.873615	Severe Life Event During Pregnancy
NPX_NCK2	0.730513	1112	0.93216	Severe Life Event During Pregnancy
NPX_AMN	0.049356	1112	0.871187	Severe Life Event During Pregnancy
NPX_LAMA4	0.812356	1112	0.95474	Severe Life Event During Pregnancy
NPX_CASP2	0.91982	1112	0.965692	Severe Life Event During Pregnancy
NPX_ARHGEF12	0.393755	1112	0.88615	Severe Life Event During Pregnancy
NPX_CRLF1	0.545323	1112	0.88615	Severe Life Event During Pregnancy
NPX_COL9A1	0.407351	1112	0.88615	Severe Life Event During Pregnancy
NPX_MEPE	0.907206	1112	0.965692	Severe Life Event During Pregnancy
NPX_SIT1	0.132749	1112	0.871187	Severe Life Event During Pregnancy
NPX_CD40LG	0.72608	1112	0.93216	Severe Life Event During Pregnancy
NPX_PRKAB1	0.128205	1112	0.871187	Severe Life Event During Pregnancy
NPX_METAP1D	0.108965	1112	0.871187	Severe Life Event During Pregnancy
NPX_CKMT1A_CKMT1B	0.437108	1112	0.88615	Severe Life Event During Pregnancy
NPX_IL17D	0.201043	1112	0.871187	Severe Life Event During Pregnancy
NPX_DNAJA2	0.740274	1112	0.93216	Severe Life Event During Pregnancy
NPX_RAB37	0.542169	1112	0.88615	Severe Life Event During Pregnancy
